# Supplementary material for: Halloween genes in panarthropods and the evolution of the early moulting pathway in Ecdysozoa
Source: R Soc Open Sci. 2018 Sep 12;5(9):180888. doi: 10.1098/rsos.180888 (PMC6170570; doi:10.1098/rsos.180888)
Supplement: File F1 [file rsos180888supp4.xlsx]

## Sheet: Details
Research Article
Halloween genes in panarthropods and the evolution of the early molting pathway in Ecdysozoa
Isabell Schumann, Nathan Kenny, Jerome Hui, Lars Hering and Georg Mayer
Running title: The moulting pathway of ecdysozoans
Key Words: ecdysis, ecdysone, 20-hydroxyecdysone, Halloween genes, Onychophora, Tardigrada
Isabell Schumann		isabell.schumann@uni-leipzig.de
Nathan Kenny		nathanjameskenny@gmail.com
Jerome Hui		hui.jerome@gmail.com
Lars Hering		lars.hering@uni-kassel.d
Georg Mayer		georg.mayer@uni-kassel.de

## Sheet: Index
		INDEX
		Sequences	Tab	Corresponding to
		nvd	1	Supplement Figure S1
		Cytochrome P450	2	Figure 3
		EcR	3	Figure 4
		USP/RXR	4	Figure 4
		early genes	5	Figure 4
		Ets related	5	Figure 5
		Onychophora	6
		Tardigrada	7

## Sheet: nvd
Species		Gene		Accession number
DEUTEROSTOMIA
Python bivittatus		cholesterol 7-desturase		XP_007429032.1
Bracnhiostoma belcheri		apoptosis-inducing factor 3		XP_019614973.1
Bracnhiostoma belcheri		cholesterol 7-desturase		XP_019619429.1
Danio rerio		nvd		BAK39960.1
Xenopus laevis		apoptosis-inducing factor 3		XP_018101765.1
Xenopus laevis		nvd		BAK39959.1
Sus scrofa		Cytochrome b-c1 complex subunit		XP_003127050.1
Bos mutus		Cytochrome b-c1 complex subunit		XP_005910863.1
PROTOSTOMIA
Lophotrochozoa
Mollusca
Aplysia californica		apoptosis-inducing factor 3		XP_012936663.1
Aplysia californica		Rieske-domain containing protein		XP_005104978.1
Crassostrea gigas		cholesterol 7-desturase		XP_011445556.1
Crassostrea gigas		apoptosis-inducing factor 3		EKC20321.1
Crassostrea gigas		Cytochrome b-c1 complex subunit		NP_001292219.1
Crassostrea virginica		Rieske-domain containing protein		XP_022289937.1
Lottia gigantea		nvd		XP_009063424.1
Biomphalaria glabrata		Rieske-domain containing protein		XP_013079478.1
Octopus bimaculoides		Rieske-domain containing protein		XP_014783605.1
Annelida
Capitella teleta		nvd		ELU08143.1
Capitella teleta		Cytochrome b-c1 complex subunit		ELT96936.1
Brachiopoda
Lingula anatina		apoptosis-inducing factor 3		XP_013379769.1
Lingula anatina		Rieske-domain containing protein		XP_013382072.1
Ecdysozoa
Priapulida
Priapulus caudatus		apoptosis-inducing factor 3		XP_014667879.1
Nematoda
Necator americanus		Rieske-domain containing protein		XP_013291364.1
Teladorsagia circumcincta		Rieske-domain containing protein		PIO75231.1
Caenorrhabditis elegans		DAF-36		NP_505629.2
Pristionchus pacificus		DAF-36		PDM66995.1
Strongyloides ratti		nvd		CEF66692.1
Chelicerata
Sarcobtes scabiei		Rieske-domain containing protein		KPM07074.1
Parasteatoda tepidariorum		apoptosis-inducing factor 3		XP_015926857.1
Parasteatoda tepidariorum		nvd		XP_015910606.1
Stegodyphus mimosarum		apoptosis-inducing factor 3		KFM77320.1
Carcinoscorpius rotundicauda		nvd		Qu et al., 2015
Ixodes scapularis		nvd		ISCW009665
Tachypleus tridentatus		nvd		Qu et al., 2015
Limulus polyphemus		cholesterol 7-desturase		XP_022241673.1
Limulus polyphemus		Cytochrome b-c1 complex subunit		XP_013781061.1
Tetranychus urticae		nvd		tetur02g05350
Myriapoda
Strigamia maritima		nvd		SMAR010370RA
Crustacea
Hyalella azteca		Rieske-domain containing protein		XP_018007933.1
Daphnia magna		nvd		AJG03077.1
Daphnia magna		Cytochrome b-c1 complex subunit		KZS21668.1
Daphnia pulex		nvd		EFX86361
Daphnia pulex		nvd		EFX88304
Hexapoda
Orchesella cincta		Rieske-domain containing protein		ODM97314.1
Orchesella cincta		Cytochrome b-c1 complex subunit		ODN04228.1
Bombyx mori		apoptosis-inducing factor 3		XP_004926894.3
Bombyx mori		nvd		NM_001044161
Bombyx mori		ubiquinol-cytochrome c reductase		NP_001106738.1
Danaus plexipus		nvd		EHJ69923
Drosophila melanogaster		nvd		NM_001104200
Mamestra brassicae		nvd		BAN66310
Apis mellifera		nvd		BAJ54122.1
Aedes aegypti		cholesterol 7-desturase		XP_021694485.1
Spodoptera litura		cholesterol 7-desturase		XP_022832212.1
Folsomia candida		cholesterol 7-desturase		XP_021949071.1
Folsomia candida		Cytochrome b-c1 complex subunit		XP_021943874.1

## Sheet: Cytochrome P450
Species		Gene		Accession Number
Placozoa
Trichoplax adharens		hypothetical protein		XP_002112681.1
Trichoplax adharens		hypothetical protein		XP_002112679.1
Trichoplax adharens		hypothetical protein		XP_002112677.1
Cnidaria
Acropora digitifera		CYP10		XP_015766955.1
Acropora digitifera		CYP27B1		XP_015766954.1
Acropora digitifera		CYP27C1		XP_015766952.1
Nematostella vectensis		predicted protein		XP_001633986.1
Nematostella vectensis		predicted protein		XP_001622528.1
Orbicella faveolata		CYP24A1		XP_020611930.1
Stylophora pistillata		CYP24A1		PFX18325.1
Stylophora pistillata		CYP27C1		XP_022791704.1
PROTOSTOMIA
Lophotrochozoa
Annelida
Capitella teleta		hypothetical protein		ELT89157.1
Capitella teleta		hypothetical protein		ELT96518.1
Helobdella robusta		hypothetical protein		XP_009025126.1
Mollusca
Crassostrea gigas		CYP44		XP_011425105.1
Mizuhopecton yessoensis		CYP44		XP_021367556.1
Mizuhopecton yessoensis		CYP10		XP_021376618.1
Brachiopoda
Lingula anatina		CYP10		XP_013406758.1
Ecdysozoa
Priapulida
Priapulus caudatus		CYP18A1		XP_014675038.1
Priapulus caudatus		CYP18A1		XP_014673492.1
Priapulus caudatus		CYP2D6		XP_014674010.1
Priapulus caudatus		CYP44		XP_014662612.1
Priapulus caudatus		CYP10		XP_014671028.1
Nematoda
Ancylostoma ceylanicum		hypothetical protein		EYC08568.1
Caenorhabditis elegans		DAF-9		NP_741807.2
Caenorhabditis elegans		DAF-9		H2KYS3
Caenorhabditis elegans		CYP		NP_497779.1
Caenorhabditis elegans		CYP44		NP_495052.1
Caenorhabditis elegans		CYP		NP_741638.1
Caenorhabditis elegans		CYP		NP_501470.2
Caenorhabditis elegans		CYP		NP_510207.1
Caenorhabditis elegans		CYP36A1		NP_492267.1
Brugia malayi		CYP		XP_001899881.1
Strongyloides ratti		CYP18A1		CEF63385.1
Strongyloides ratti		CYP		CEF69504.1
Strongyloides ratti		CYP18A1		CEF70998.1
Strongyloides ratti		CYP18A1		CEF62877.1
Tardigrada
Ramazzottius varieornatus		CYP315A1		GAV03877.1
Chelicerata
Centruroides sculpturatus		CYP315A1		XP_023236716.1
Centruroides sculpturatus		CYP315A1		XP_023243581.1
Galendromus occidentalis		CYP315A1		XP_003743235.1
Galendromus occidentalis		CYP314A1		XP_003748577.1
Galendromus occidentalis		CYP302A1		XP_018496046.1
Galendromus occidentalis		CYP307A1		XP_003747195.1
Ixodes scapularis		CYP		XP_002401077.1
Ixodes scapularis		CYP		XP_002403504.1
Ixodes scapularis		CYP		XP_002411841.1
Limulus polyphemus		CYP307A1		XP_013773645.1
Limulus polyphemus		CYP307A1		XP_013782877.1
Limulus polyphemus		CYP307A1		XP_013776304.1
Limulus polyphemus		CYP315A1		XP_013794786.1
Limulus polyphemus		CYP315A1		XP_022243138.1
Limulus polyphemus		CYP302A1		XP_022250534.1
Limulus polyphemus		CYP3A11		XP_022253884.1
Limulus polyphemus		CYP301A1		XP_013785951.1
Limulus polyphemus		CYP18A1		XP_013783905.1
Limulus polyphemus		CYP18A1		XP_013776831.2
Nephila clavipes		CYP315A1		PRD32337.1
Ornithodoros moubata		CYP		BAR80873.1
Ornithodoros moubata		CYP		BAR80872.1
Panonychus citri		CYP315A1		ATB56335.1
Parasteatoda tepidariorum		CYP10		XP_015909978.1
Parasteatoda tepidariorum		CYP49A1		XP_015924581.1
Parasteatoda tepidariorum		CYP307A1		XP_015926868.1
Parasteatoda tepidariorum		CYP18A1		XP_015920197.1
Stegodyphus mimosarum		CYP		KFM69710.1
Stegodyphus mimosarum		CYP314A1		KFM62388.1
Stegodyphus mimosarum		CYP18A1		KFM70322.1
Stegodyphus mimosarum		CYP315A1		KFM70608.1
Tetranychus urticae		CYP18A1		XP_015791987.1
Tetranychus urticae		CYP315A1		XP_015783494.1
Tetranychus urticae		CYP307A1		XP_015786101.1
Tetranychus urticae		CYP314A1		XP_015795752.1
Tetranychus urticae		CYP302A1		XP_015782475.1
Varroa destructor		CYP31A1		XP_022667995.1
Myriapoda
Chamberlinius hualienensis		CYP18G1		BAV93932.1
Chamberlinius hualienensis		CYP302B1		BAV93908.1
Chamberlinius hualienensis		CYP302A1		BAV93914.1
Chamberlinius hualienensis		CYP306C1		BAV93907.1
Chamberlinius hualienensis		CYP306A1		BAV93913.1
Chamberlinius hualienensis		CYP314A1		BAV93930.1
Strigamia maritima		CYP		T1J337
Strigamia maritima		CYP		T1JBZ4
Strigamia maritima		CYP		T1IKZ0
Strigamia maritima		CYP		T1IXW7
Crustacea
Daphnia magna		CYP314A1		BAF35770.1
Daphnia magna		CYP		KZS09664.1
Daphnia magna		CYP315A1		KZS16986.1
Daphnia magna		CYP18A1		BAQ02390.1
Daphnia pulex		CYP314A1		EFX77008.1
Daphnia pulex		CYP315A1		EFX70970.1
Daphnia pulex		CYP		EFX79020.1
Daphnia pulex		CYP		EFX88041.1
Daphnia pulex		CYP		EFX79019.1
Daphnia pulex		CYP302A1		EFX63066.1
Daphnia pulex		CYP306A1		EFX85499.1
Daphnia pulex		CYP5A1		EFX87565.1
Daphnia pulex		CYP		EFX83937.1
Daphnia pulex		CYP		EFX83696.1
Daphnia pulex		CYP18A1		EFX85356.1
Eurytemora affinis		CYP44		XP_023330088.1
Paracyclopina nana		CYP302A1		AKH03533.1
Portunus trituberculatus		CYP315A1		AJF94636.1
Portunus trituberculatus		CYP302A1		AJA06113.1
Tigriopus japonicus		CYP306A1		AIL94144.1
Tigriopus japonicus		CYP302A1		AIL94171.1
Tigriopus japonicus		CYP314A1		AIL94172.1
Tigriopus japonicus		CYP44D1		AIL94168.1
Hexapoda
Aedes aegypti		CYP18A1		XP_001649970.1
Aedes aegypti		CYP315A1		AAX85207.1
Aedes aegypti		CYP306A1		XP_021693810.1
Aedes aegypti		CYP307A1		XP_021694486.1		Rewitz2007
Aedes aegypti		CYP302A1		AAX85205.1
Aedes aegypti		CYP314A1		XP_021712285.1		Rewitz2007
Aedes aegypti		CYP307B1				Rewitz2007
Agrilus planipennis		CYP315A1		XP_018333275.1
Anopheles gambiae		CYP302A1		ABU42523.1
Anopheles gambiae		CYP307A1		AHB59617.1		Rewitz2007
Anopheles gambiae		CYP315A1		ABU42524.1		Rewitz2007
Anopheles gambiae		CYP306A1		ABU42522.1
Anopheles gambiae		CYP314A1				Rewitz2007
Anopheles gambiae		CYP307B1				Rewitz2007
Apis cerana		CYP315A1		XP_016912826.1
Apis dorsata		CYP315A1		XP_006616362.1
Apis mellifera		CYP18A1		XP_393885.1
Apis mellifera		CYP315A1				Rewitz2007
Apis mellifera		CYP314A1				Rewitz2007
Apis mellifera		CYP301A1		XP_016768245.1
Apis mellifera		CYP302A1				Rewitz2007
Apis mellifera		CYP307B1				Rewitz2007
Apis mellifera		CYP306A1				Rewitz2007
Athalia rosae		CYP315A1		XP_012269540.1
Bombus terrestris		CYP315A1		XP_003394612.1
Bombus terrestris		CYP18A1		XP_003400174.1
Bombyx mori		CYP		BAM73846.1
Bombyx mori		CYP18A1		NP_001077078.1
Bombyx mori		CYP		NP_001106222.1		Rewitz2007
Bombyx mori		CYP		BAH47267.1
Bombyx mori		CYP315A1		NP_001106224.1		Rewitz2007
Bombyx mori		CYP302A1		NP_001036953.1		Rewitz2007
Bombyx mori		CYP314A1		NP_001106219.1
Cephus cinctus		CYP315A1		XP_015597264.1
Cryptotermes secundus		CYP44		XP_023703476.1
Cryptotermes secundus		CYP315A1		XP_023725090.1
Cryptotermes secundus		CYP307A1		XP_023712274.1
Cryptotermes secundus		CYP304A1		XP_023707127.1
Cryptotermes secundus		CYP15A1		XP_023715561.1
Cryptotermes secundus		CYP15A1		XP_023720380.1
Cryptotermes secundus		CYP15A1		XP_023711397.1
Cryptotermes secundus		CYP15A1		XP_023711380.1
Cryptotermes secundus		CYP303A1		XP_023704371.1
Cryptotermes secundus		CYP18A1		XP_023716248.1
Cryptotermes secundus		CYP306A1		XP_023716252.1
Culex quinquefasciatus		CYP18A1		XP_001842707.1
Diachasma alloeum		CYP315A1		XP_015110239.1
Drosophila melanogaster		CYP18A1		CAL69940.1
Drosophila melanogaster		CYP306A1		CAL69943.1
Drosophila melanogaster		CYP307A1		NP_647975.2
Drosophila melanogaster		CYP302A1		AAF60174.1
Drosophila melanogaster		CYP308A1		NP_573320.1
Drosophila melanogaster		CYP315A1		NP_650123.1
Drosophila melanogaster		CYP307A2		NP_650123.1
Drosophila melanogaster		CYP314A1		AAQ05972.1
Drosophila melanogaster		CYP307A2		NP_001104460.2
Drosophila pseudoobscura		CYP315A1				Rewitz2007
Drosophila pseudoobscura		CYP314A1				Rewitz2007
Drosophila pseudoobscura		CYP302A1				Rewitz2007
Drosophila pseudoobscura		CYP306A1				Rewitz2007
Eufriesea mexicana		CYP315A1		XP_017755420.1
Folsoma candida		CYP44		XP_021962363.1
Halyomorpha halys		CYP18A1		XP_014285841.1
Megachile rotundata		CYP315A1		XP_003704053.1
Manduca sexta		CYP315A1		ABC96070.1
Manduca sexta		CYP314A1		ABD18735.1		Rewitz2007
Manduca sexta		CYP307A1		ABI74778.1		Rewitz2007
Manduca sexta		CYP302A1		ABC96069.1		Rewitz2007
Manduca sexta		CYP306A1		ABC96068.1		Rewitz2007
Nasonia vitripennis		CYP18A1		XP_001600798.2
Nasonia vitripennis		CYP314A1		NP_001166018.1
Nasonia vitripennis		CYP302A1		XP_001601675.1
Nasonia vitripennis		CYP306A1		XP_008214357.1
Nasonia vitripennis		CYP307A1		XP_008211923.1
Nasonia vitripennis		CYP315A1		XP_001607634.2
Neodiprion lecontei		CYP18A1		XP_015516782.1
Nilaparvata lugens		CYP		XP_022188855.1
Nilaparvata lugens		CYP307B1		AIW79978.1
Nilaparvata lugens		CYP307A1		AIW79977.1
Nilaparvata lugens		CYP304A1		XP_022199384.1
Nilaparvata lugens		CYP305A1		XP_022195996.1
Nilaparvata lugens		CYP		BAN14692.1
Nilaparvata lugens		CYP18A1		XP_022194307.1
Nilaparvata lugens		CYP306A1		AIW79976.1
Orussus abietinus		CYP315A1		XP_023288664.1
Pediculus humanus		CYP		XP_002432833.1
Pediculus humanus		CYP		XP_002427463.1
Pediculus humanus		CYP		XP_002425642.1
Pediculus humanus		CYP		XP_002425735.1
Pediculus humanus		CYP		XP_002426284.1
Pediculus humanus		CYP		XP_002425350.1
Pediculus humanus		CYP		XP_002429996.1
Pediculus humanus		CYP		XP_002423765.1
Pediculus humanus		CYP		XP_002424478.1
Pediculus humanus		CYP		XP_002423075.1
Pediculus humanus		CYP		XP_002431658.1
Pediculus humanus		CYP		XP_002427451.1
Pediculus humanus		CYP		XP_002427450.1
Sogatella furcifera		CYP302A1		AGU16444.1
Sogatella furcifera		CYP307A1		AGI92294.1
Sogatella furcifera		CYP306A1		AGU16447.1
Sogatella furcifera		CYP315A1		AGU16446.1
Sogatella furcifera		CYP314A1		AQM57050.1
Sogatella furcifera		CYP404B1		AQM57066.1
Tribolium castaneum		CYP18A1		NP_001123908.1
Tribolium castaneum		CYP315A1		XP_008193656.1		Rewitz2007
Tribolium castaneum		CYP307A1		XP_008200059.1		Rewitz2007
Tribolium castaneum		CYP314A1		NP_001123894.1		Rewitz2007
Tribolium castaneum		CYP306A1		XP_968477.1		Rewitz2007
Tribolium castaneum		CYP302A1		XP_974252.1		Rewitz2007
Tribolium castaneum		CYP307B1				Rewitz2007
Zootermopsis nevadensis		CYP315A1		XP_021924799.1

## Sheet: EcR
Species		Gene		Accession number
Deuterostomia
Gallus gallus		bile acid receptor		NP_989444.1
Homo sapiens		bile acid receptor		NP_001193922.1
Protostomia
Lophotrochozoa
Annelida
Capitella teleta		EcR		ELT98532.1
Brachiopoda
Lingula anatina		EcR		XP 013421724.1
Ecdysozoa
Priapulida
Priapulus caudatus		EcR-like		XP_014678659.1
Nematoda
Brugia malayi		EcR		ABQ28713.1
Dirofilaria immitis		EcR		ADC42112.1
Trichinella spiralis		EcR		E5SAU0
Tardigrada
Ramazzottius varieornatus		EcRA1		GAV02288.1
Chelicerata
Agelena silvatica		EcR		ADB24759.1
Carcinoscorpius rotundicauda		EcR		Qu et al., 2015
Ixodes scapularis		EcR		ISCW003147
Limulus polyphemus		EcR		XP_022239580.1
Stegodyphus mimosarum		EcR		KFM66857.1
Tachypleus tridentatus		EcR		Qu et al., 2015
Tetranychu urticae		EcR		tetur01g15140
Myriapoda
Liocheles australasiae		EcR		BAF85822.1
Lithobius peregrinus		EcR		CCA61268.1
Strigamia maritima		EcR		T1JD91
Crustacea
Crangon crangon		EcR		FJ231410
Daphnia magna		EcR		ABP48741.1
Daphnia magna		EcR		BAF49030.1
Daphnia pulex		hypothetical protein		EFX79409.1
Daphnia pulex		hypothetical protein		EFX68327.1
Eriocheir sinensis		EcR		KC823045
Homarus americanus		EcR		HQ335007
Macrobrachium nipponense		EcR		AHA33385.1
Paracyclopina nana		EcR		APG80611.1
Tigriopus japonicus		EcR		ADD82902.1
Hexapoda
Apis mellifera		EcR		XP_006568116.1
Bombyx mori		EcR		BAA07890.1
Bombyx mori		EcR		NP_001166846.1
Drosophila melanogaster		EcR		NP_724456.1
Tribolium castaneum		EcR-like		KYB25531.1

## Sheet: USPRXR
Species		Gene		Accession number
Deuterostomia
Homo sapiens		RXR		NP_001243500.1
Homo sapiens		RXR		AAI10999.1
Homo sapiens		NR2F2		NP_066285.1
Rattus norvegicus		COUP		NP_542956.1
Protostomia
Lophotrochozoa
Annelida
Capitella teleta		hypothetical protein		ELT93409.1
Brachiopoda
Lingula anatina		RXR-like		XP_013412668.1
Ecdysozoa
Priapulida
Priapulus caudatus		RXR-alpha-like		XP_014678004.1
Nematoda
Brugia malayi		RXR		ABQ28715.1
Dirofilaria immitis		RXR		AAM08268.1
Trichinella spiralis		RXR-alpha		tr|E5S322|E5S322_TRISP
Tardigrada
Ramazzottius varieornatus		USP/RXR		GAV00597.1
Chelicerata
Agelena silvatica		RXR		ADB24760.1
Ixodes scapularis		RXR		XP_002435070
Limulus polyphemus		RXR-alpha-B-like		XP_013777259.1
Limulus polyphemus		RXR
Stegodyphus mimosarum		RXR-alpha-A		KFM79136.1
Myriapoda
Liocheles australasiae		USP		BAF85823
Lithobius peregrinus		RXR		CCA61271.1
Strigamia maritima		uncharacterized protein		T1IJQ4
Crustacea
Leptuca pugilator		RXR		AAC32789.3
Crangon crangon		RXR		FJ231413
Daphnia magna		RXR		ABF74729.1
Daphnia pulex		RXR		EFX64341
Homarus americanus		RXR		HQ335008
Paracyclopina nana		USP		APG80612.1
Tigriopus japonicus		USP		AID52845.1
Hexapoda
Aedes aegypti		USP		AAG24886.1
Apis mellifera		USP		NP_001011634.1
Bombyx mori		USP		NP_001037470.1
Drosophila melanogaster		USP		NP_476781.1
Drosophila melanogaster		NR2F2		524325.1

## Sheet: EG
E75						E78						HR3						HR4						Ftz-F1
Deuterostomia						Lophotrochzoa						Lophotrochzoa						Deuterostomia						Lophotrochzoa
Branchiostoma belcheri		NR1	XP_019618226.1			Mollusca						Mollusca						Biomphalaria glabrata		HR4-like	XP_013073570.1			Brachiopoda
Protostomia						Crassostrea gigas		E78C-like	XP_011419905.1			Crassostrea gigas		HR3	XP_011437284.1			Ecdysozoa						Lingula anatina		Ftz-F1	XP_013419762.1
Mollusca						Brachiopoda						Brachiopoda						Priapulida						Ecdysozoa
Lottia gigantea		uncharacterized	XP_009045016.1			Lingula anatina		E78C	XP_013414378.1			Lingula anatina		HR3	XP_013406181.1			Priapulus caudatus		HR4-like	XP_014675085.1			Priapulida
Annelida						Ecdysozoa						Ecdysozoa						Nematoda						Priapulus caudatus		Ftz-F1	XP_014671884.1
Capitella teleta		hypothetical	ELU11745.1			Priapulida						Priapulida						Brugia malayi		nhr-91	CDP94347.1			Nematoda
Ecdysozoa						Priapulus caudatus		E78C-like	XP_014673324.1			Priapulus caudatus		HR3	XP_014672821.1			Caenorrhabditis briggsae		nhr-91	CAP27470.2			Caenorrhabditis elegans		nhr-25	NP_001024550.1
Priapulida						Nematoda						Nematoda						Tardigrada						Tardigrada
Priapulus caudatus		E75-like	XP_014672587.1			Caenorrhabditis elegans		SEX-1	AAC77795.1			Caenorrhabditis elegans		nhr-23	NP_001032969.1			Hypsibius exemplaris		HR4	OQV14243.1			Hypsibius dujardini		Ftz-F1	OQV18443.1
Nematoda						Trichinella spiralis		E75	KRY42612.1			Tardigrada						Ramazzottius varieornatus		hypothetical	GAU91006.1			Ramazzottius varieornatus		hypothetical	GAV07700.1
Caenorrhabditis elegans		nhr-85	NP_001021667.1			Tardigrada						Hypsibius exemplaris		HR3	OWA50673.1			Chelicerata						Chelicerata
Brugia malayi		E75	XP_001902634.1			Hypsibius exemplaris		E75	OQV14742.1			Ramazzottius varieornatus		hypothetical	GAU92736.1			Galendromus occidentalis		HR4-like	XP_018494997.1			Limulus polyphemus		Ftz-F1	XP_022236954.1
Dirofilaria immitis		NR	ABS29716.1			Ramazzottius varieornatus		hypothetical	GAV00164.1			Chelicerata						Limulus polyphemus		HR4-like	XP_013794283.1			Tetranychus urticae		Ftz-F1	XP_015785144.1
Tardigrada						Chelicerata						Limulus polyphemus		HR3	XP_022245950.1			Stegodyphus mimosarum		HR4	KFM58483.1			Stegodyphus mimosarum		Ftz-F1	KFM78132.1
Ramazzottius varieornatus		hypothetical	GAU93778.1			Limulus polyphemus		E78C-like	XP_013773938.1			Stegodyphus mimosarum		HR3	KFM59187.1			Myriapoda						Myriapoda
Chelicerata						Tetranychus urticae		E78C	XP_015784372.1			Myriapoda						Strigamia maritima		uncharacterized	T1J198			Strigamia maritima		uncharacterized	T1JNK8
Limulus polyphemus		E75-like	XP_022244905.1			Myriapoda						Strigamia maritima		uncharacterized	T1J2S3			Crustacea						Crustacea
Stegodyphus mimosarum		E75	KFM60432.1			Strigamia maritima		uncharacterized	T1IXV1			Crustacea						Tigriopus japonicus		HR4	AID52857.1			Tigriopus japonicus		Ftz-F1	AID52855.1
Agelena sylvatica		E75A	ADR78566.1			Crustacea						Daphnia magna		HR3	ACY56690.1			Daphnia pulex		hypothetical	EFX67867.1			Daphnia magna		Ftz-F1	BAU20372.1
Myriapoda						Daphnia magna		E78C	KZS08808.1			Daphnia pulex		HR3	ACY56691.1			Hexapoda						Daphnia pulex		hypothetical	EFX77612.1
Strigmia maritima		uncharacterized	T1INN9			Hexapoda						Hexapoda						Tribolium castaneum		HR4	EEZ99212.2			Hexapoda
Crustacea						Tribolium castaneum		E78	EFA01351.2			Drosophila melanogaster		HR3	NP_001334718.1			Drosophila melanogaster		HR4	AAX73355.1			Drosophila melanogaster		Ftz-F1	AAA28542.1
Daphnia pulex		E75	ADB79814.1			Drosophila melanogaster		E78C	NP_524195.2			Bombyx mori		HR3	NP_001037012.1			Manduca sexta		HR4	AAL50350.1			Bombyx mori		Ftz-F1	AAL30663.1
Daphnia magna		E75	ABP48738.1			Bombyx mori		E75	XP_021202830.1			Apis mellifera		HR3	XP_006570908.1									Apis mellifera		Ftz-F1	XP_006557455.1
Hexapoda						Apis mellifera		E78C	XP_396527.5
Apis mellifera		E75	NP_001073579.1
Drosophila melanogaster		E75B	AAN11688.1
knirps						NR1H4						HR96
Protostomia						Lophotrochozoa						Lophotrochozoa
Myriapoda						Annelida						Mollusca
Strigamia maritima		knirps	ABO93444.1			Platynereis dumerilii		COUP	ADG26733.1			Crassostrea gigas		HR96	XP_011428295.1
Crustacea						Mollusca						Aplysia californica		HR96-like	XP_005089041.2
Tigriopus japonicus		knirps	AID52860.1			Aplysia californica		COUP	XP_005091372.2			Protostomia
Hexapoda						Protostomia						Chelicerata
Drosophila melanogaster		knirps	NP_524187.1			Chelicerata						Stegodyphus mimosarum		HR96	KFM75069.1
Tribolium castaneum		knirps	NP_001121967.1			Parasteatoda tepidariorum		NR2F1	XP_015920867.1			Parasteatoda tepidariorum		HR96	XP_015911215.1
Drosophila melanogaster		knirps-like	ALI30490.1			Varroa destructor		COUP	XP_022664016.1			Crustacea
Bombus terrestis		knirps-like	XP_012168395.1			Cupiennius salei		seven up	CAH59197.1			Daphnia magna		HR96	KZS04364.1
Aedes aegypti		knirps-like	XP_001661506.1			Crustacea						Tigriopus japonicus		HR96	AID52831.1
						Tigriopus japonicus		seven up	AID52851.1			Hexapoda
						Hexapoda						Drosophila melanogaster		HR96	XP_015839015.1
						Bombyx mori		seven up	BAB5582.1
						Tribolium castaneum		seven up	EFA11548.1

## Sheet: ETS related
E74/elf					ETS						ERG
Deuterostomia					Deuterostomia						Deuterostomia
Branchiostoma belcheri		elf2-like	XP_019621570.1		Danio rerio		ETS	NP_001034911.1			Homo sapiens		ERG	NP_001129626.1
Tauraco erythrolophus		elf1-like	KFV08257.1		Mus musculus		ETS	EDL27687.1			Gallus gallus		ERG	CAA54404.1
Lophotrochzoa					Rattus norvegicus		ETS	EDL79662.1			Mus musculus		ERG	BAB69950.1
Annelida					Protostomia						Protostomia
Capitella teleta		hypothetical	ELT88155.1		Hexapoda						Chelicerata
Mollusca					Nasonia vitripennis		ETS	XP_008206396.1			Centruroides sculpturatus		ERG	XP_023230329.1
Aplysia californica		E74EF	XP_012944791.1		Tribolium castaneum		ETS	XP_008192820.1			Limulus polyphemus		ERG	XP_013786271.2
Crassostrea gigas		ETS variant	XP_011417409.1		Nicrophorus vespilloides		ETS	XP_017784351.1			Hexapoda
Lottia gigantea		hypothetical	XP_009055486.1		Bombyx mori		ETS	NP_001036902.1			Drosophila melanogaster		Ets variant	AAA28452.1
Brachiopoda					Pieris rapae		ETS	XP_022122058.1			Tribolium castaneum		Ets variant	XP_972989.2
Lingula anatina		elf-3	XP_013413139.1		Papilio xuthus		ETS	KPJ03680.1
Ecdysozoa					Papilio xuthus		ETS	XP_013172011.1
Priapulida					Spodoptera litura		ETS	XP_022830788.1
Priapulus caudatus		E74EF	XP_014662658.1
Nematoda					TCF
Strongyloides ratti		E74EF	CEF68475.1		Deuterostomia
Ascaris suum		E74EF	ADY42023.1		Bos taurus		Elk	NP_001178165.1
Tardigrada					Rattus norvegicus		Elk	NP_001101529.1
Hypsibius exemplaris		E74EF	OQV12233.1		Mus musculus		Elk	NP_031948.4
Ramazzottius varieornatus		hypothetical	GAU97875.1		Protostomia
Chelicerata					Lophotrochzoa
Centruoides sculpturatus		E74EF	XP_023217817.1		Mollusca
Limulus polyphemus		E74EF	XP_013776213.1		Crassostrea gigas		Elk	EKC40343.1
Parasteatoda tepidariorum		E74EF	XP_021001446.1		Ecdysozoa
Stegodyphus mimosarum		E74EF	KFM78373.1		Nematoda
Sarcoptes scabiei		elf2-like	KPM02892.1		Trichinella spiralis		Elk	XP_003379018.1
Myriapoda					Chelicerata
Strigamia maritima		uncharacterized	T1JAU5		Stegodyphus mimosarum		Elk	KFM76779.1
Crustacea
Daphnia pulex		hypothetical	EFX89297.1		PEA3
Daphnia magna		uncharacterized	KZS09932.1		Deuterostomia
Hexapoda					Danio rerio		PEA3	AAD50434.1
Nicrophorus vespilloides		E74EF	XP_017770235.1		Homo sapiens		Ets variant	AAH16623.1
Drosophila melanogaster		E74A	AAA28493.1		Mus musculus		PEA3	CAA44872.1
Bombyx mori		E74	Q1KLS0		Protostomia
Apis mellifera		E74	Q65YY5		Lophotrochzoa
Bombus terrestris		E74EF	XP_012176122.1		Mollusca
Tribolium castaneum		E74EF	XP_008200803.1		Crassostrea gigas		Ets variant	XP_022315897.1
Gryllus firmus		E74	ADT64888.1		Ecdysozoa
					Priapulida
					Priapulus caudatus		Ets variant	XP_014680370.1
					Hexapoda
					Pediculus humanus corporis		Erm	XP_002428000.1

## Sheet: Onychophora
Species		Gene		Locus		Protein sequence
Euperipatoides rowelli		sad1		scaffold 29685		MLAMGRIISLQCVNQSNCSLKNHVTRSMTYEQKVTKVLYMNSLYSIYTIRLLQRAFSSASRGRGGDNVTLNDRSLGDFFQIQLSLNPNIKMKLSASLKHNIVVYNRAKLRKTSVLPAVFIRQSATVIHLSLTPDDLIQRPLIADDTVQPWAQIPTPKWTWIYALRHGILNRLHEYCDERFKQLGPIYREKLGTLNAVFLSDPKDVENVYKQDEKNPQHLIPDPMRLYTELTGRPRGLFFMDGEQWNTRRSFLNNAIISHPKRYCRFSHHLNGVAFDLIERWRKMIQINNVIPDLDEEIYNWSIESLGSVLFEKRLGCLHKDGQSEEVKQFVQSVRSVFRETMTMLLIPARLAKLFHLPTWTRFLSSMDKSVAIVNEMVLKKVDDLALRIDQGEDLSGMF…
Euperipatoides rowelli		sad2		scaffold 175979		MKLKTIENYVHPFNQVMIDLMERWKAIRQTDLILPNLEEELFNWSIESIGTILFDQRLGCINDERPQDIQEMVHSLQIWMKSLITLSLFPARVAKVLQLPIWVKFEKAFDTLISIGRKYVLQKLNENEAGERDSFLSYLLNMDNLSSEEVTRMITDMFIAAADSTPVSIQWAMYELGKHPEYQEAIRKEISELIPSNEPIKYKHLQQMTFLKAALKESQRINPTMPFLTRVLDEDIIIRGHEVPAGTLIMMGTMSMSRDSKNFSDPMSFKPERWLRYELNQSISTFASQPFGFGPRACIGRRLADVEMQLFFIHLFNNFDIELLNSTPIKSFCRTALIPAEPLKFKLVERRK*TKIWTF*HTIPKLMYILSKFKAVIFIQHF*KELKRSTIF*IVLMYF…
Euperipatoides rowelli		sad3		scaffold 85827		MGAILFEHRFGCFSKSVSDEVSHFIQAIHDLTKIPLRVYLVPPRLAQYLLIKDWRRMCNAWEKLYEVGRIYVREKMEEINNSASKGEVVGGLMAQVLRSDLEPDEVEKDLIDLMGGGVDTTANILQWTLYKLGCHTEIQERAYQEVIKIVPGEETPSSENIKEMHYLKGVIKEVLRLYPIGPFTARKMNQDVVIGGYHIPAQTDIRIVNFVMFRDPEFYEDPNSFKPERWILPREEIKVPYYARLPFGFGPRMCIGRRIAEMSMALLTAQMLQRFRIVCASDEEIEADVNAISAPKKQAPLLFYDRYPMK*NSTIF*YS*QF*HQ*IEQIFFFIIYFLQINAIIYLFSTIV*NCFTAFNQN*IFRKLLL*FF*LL*SVVPPFDYCWKEILIGNLVIVKL…
Euperipatoides rowelli		CYP18A1		scaffold 20654		MIFYVIKSSVYFAADWFNIAGHLTTILLFFAVFLLVKFIIARRCYPLLPPGPSGFPIVGYLPWLGRDVHLQLTKLAEKYGKIYKLYLGNRLTIVVTDYKIIKEAFKMKQFSGRPNMAIFEAVLKGYGLVQSEGELWREQRKFTMERLREFGSSNFGVRRAQLSSQIKDEIELLIDGIIQHKGKPFDIDKLLGYTVGNIICSIIMGKRFTYDDKGFKRHMDLMEEGFRLISIALPVIYLPFLKYLPKMGHVFKKIQANHHETIKFFKAIVEEHKDSLNKNQIRDFVDAYLVEMDKKSNSNNGKAKSYFSDTQLIQAVIDLFGAGMETTKETLSWAFLYMISHEDVQTKVQEELDSVVGHERMPSLDDLPQLPYTEATIMEIQRLCNVIAIVGPHAATEDT…
Euperipatoides rowelli		EcR		scaffold 16326		MCLYFTWITLVRNVVGYLTSQYVLSVKKCSSNTNCFTIWIIGLKPVLEQCGIIRSSVRTFFKDLEYLPRMIPELTSLDTPPNSLSPIGREDVSSTCLNAYSPDTVSDSKKKKGSSSRQQEELCLVCGDRASGYHYNALTCEGCKGFFRRSITSAVYQCKYGGACDIDMYMRRKCQECRLRKCLAVGMRPECVVPEAQCKPKTKPKPKDKDKPNSTTKEASSCGDMSRSSDSPINENKLTADQEELIKKLVFYQGQFELPHDDDIKKLTQFTFTGNEEIDRANRFQHVAELTILTVQLVVESTKRLPGFDTLRREDQITLLKACSSEVMMLRTARRYDMDLDCVVFANNMPYTRENYKVASVGDCTDATFDFCKLMAQLKVANAEYALLTSIVVFSERPN…
Euperipatoides rowelli		USP/RXR		scaffold 215744		MLIFHSYHKILKYVYTVYTLYLTVFKELNMIGKLMGGFYDNRDFKVLHELHDLVMGGALCLIVKKFHTVFSSDFITRLLLVLTVLGIFYYYYCYCLQVWGKSCCSRECHQGGFPDVCAYTMFLSESLIMDKDGILPGACFVLPRNASSVEASFTAEGNQDLLFPSQQQCTGINFDSQEDLTLLPMWLKNNFGTGIVYICHFYSTSISLNVSIYEIYQIIHSYNCFLVLLPSKEMMEVIVSIWIRLLLNIKDFQSLNCSFDLPKCSYCTSLPSLLKQAMNVTRRFKEIKMMHDGKDIADLGWVLKENWINSDSLDSNLSVESSSMTPMSPMSVLSPESPLDIKPDTATLNMVQGMMTGNMNSRGINSPSGLNSPNNYGSPTSLNTPNLNAQSTGYYANST…
Euperipatoides rowelli		E74		scaffold 4645		MAPYNMEKLKAEEDEKKYCTYKKTLMKRYLDACDRSQDC GREIAAQALLDMDTPSAIQERHALLQGLLHHHHILHPHQSPSPLEATALQSSGSLPPSPA DSGVSDIDSSGDESRARLQMDPMGLPYLQAYCHPAYTTHSHHLPSRPHYMYHYPQHPMLH SPVPLSPTTSLPSSIPTSVITSAPSSSPSLSDYNPSSPSDLSFCRPKKKGRKPKNLENGL TPSLKRKSREGSTTYLWEFLLKLLQDKEYCPRYIKWTHREKGIFKLVDSKAVSKLWGLHK NKPDMNYETMGRALRYYYQRGILAKVDGQRLVYQFVDVPNNIIEIDCSTSQEIDTSVLF CTMLCTLYIKQFIIINCSRNQKVQTLGLDFTLNQNSWDQYTHSSHAAVVNISGDS…
Euperipatoides rowelli		E75		scaffold 125150		MLWFSHMTSSTTGLLNITSLLFSSRKLKVISSPSGIENSVS LAIEIVIHLVWRHTRLIKMGVDIPDAAEFDGTTVLCRVCGDKASGFHYGVHSCEGCKGFFRRSIQQKIQYR PCTKNQQCSILRINRNRCQYCRLKKCIAVGMSRDAVRFGRVPKREKAKILAEMQRVNARSRENALATELED DNKLIATIIQAHAETCEYTRDKVAPLLENARQNPIFMLCPPQLACPLNPNPQPLHNKTRILEDFSERFSPA IRGVVEFAKRIPGFNLLPQENQVTLLKAGVFEVLLVRLACMFDSATDTMLCLNGQAIKRENLHSASNARFL MDSMFDFAERLNSLNLNDNAIGVFCAAVVIAPDRPGLRNVEFIERMHSKLMQALQRIVISSHLDNPSVF…
Euperipatoides rowelli		E78		scaffold 34656		MSRDSVRYGRVPKRNREKNDEARVTQSDQLDQTARDLENKQLAIYDIILTISQAHHSNCAYTEDKIK LLIPKPHIFSLEEIKMEGDSQCSADSVEHQKIIMWQQLATLITPAIQRVVEFAKRVPGFSELSQDDQLIL IKAGFFEIWLVRISRMFDGLENTVTFGDGSYITRTQFELMIDEDLVAAMFNFAISFNSLQLNDTEIGLFT ALVLLTSDRAGLNDTKTVELMQDKLIEALGLQVSRNHASEPHVFANILMKLPELRTLGAKHNEHLAWFRM HWPRLKLPPLYAEIFDIPKSEDDLIKVHLIIIIIIKQMMNKTTSIHLKSAHSAVWSAAVSIYWTKHHHHR QFLYLIFLRYLNILLHLGFNSSLSFVICTNIIFLCLYSFVLIRTKCL…
Euperipatoides rowelli		HR3		scaffold 493		MSSNIKAQIEIIPCKVCGDKSSGVHYGVITCEGCK GFFRRSQSSVVNYQCPRQKNCIVDRVNRNRCQYCRLQKCLALGMSRDAVKFGRMSKKQREKVEDEVRYHK QIRPQEVPDSSIYEQGQQPSSSNQFGGYSSNSPDLSTYTPNGYTYASPSIAFDLDSNYVDSTTFDGRNHK DEFHENGIIPTHTVPTELLIKTITEAHTRTCLYSTEQVLELRKQACDPRKLLIYNNKTHDELWVDSAQKL TSVVQQIIEFAKMVPGFMKLSQDDQIVLLKSGSFELVLLRLSRYYDLSTNTVLYGDSFVPVDIFKTPETY ELQLISKLFEFAEHFVQLKLTEPELALFSAAVLLSSDRPGLKGAQDIFRLNQHVTDALQAEISKTHRPED CIFEKLFA…
Euperipatoides rowelli		HR4		scaffold 280535		MLSKSTKHTATDFSRSDPCAHSTSLAVCRWAVCA SQIKMEDVNLMDELSVWEEVMTEFDDGSLLSSGEMSLFQNLKLKRRKVEPCHFEGDVVLDSSNSSYESCHC SKNVGLYELPEVLKDIKVEKESEGSCSEKDLDKWDESDELKLKENKQTNTAPKSYIIAPESPLNGVIMNGH MPSPTNGHRVNRPTLKMMNGMYPPSGVPSPATAHPLMNYRVDPILSSPELTRTQEMLLEHAQKLRNQSYTN HQVDSSLMQKNNLDCLLSLSQDGKMNYNLIGYQQVHSFSRENSNGGQIDSQALNLSFNNAVSSSVRRQDNV MDVNMIPVNRFESPDEIEDEEDDQPMICMICGDKATGLHYGIITCEGCKGFFKRTVQNKRIYTCVADNNCE ITKS…
Euperipatoides rowelli		βFtz-F1		scaffold 2159		MKLEAIREDRTRGGRSTYRLTSGGSNSQQCGTNLSLQYEEDHSIINQFTQSPPLQ KDYSDRSVSDNGLSPSQSINPETSPAATSESEKDISEDDLVISDIPRLPWHCKQLNSPVPELIQNLMKVE PMWHFSEKEMKEMKESFENKVVESDPNFVSNLMQIADYRLYKIVRWCKNLPLFKTLGIDDQIALLLNAWC SLLLFSVCYRSLSTPDEIRFSLDKTMTLKQAKKVGFEPLIERLLNLTSHMRRLQLDEKEYACLKVIILLS SDVSGLKEPDRVLEYQDRVLAALREYTTSHYPNKPNKFGEMLLRIPELERVCYVGKDTLTLKHKTGELQP SVKLMMELLQGGHYSYNILNFRIILVIMVLEYYYFYKTPLNFFYTSTIK
				scaffold 722		MVKETSNRLDLSQQEDVCLKEGNAGRSVGLRMTLKPFQQEGDEDSCITALMADYHDPPDTKE GIEELCPVCGDKVSGYHYGLLTCESCKGFFKRTVQNKKVYTCVGDRSCHIDKSQRKRCPYCRFQKCLDVG MKLEAVRADRMRGGRNKFGPMYKRDRARKLQMLRNIKPYNQPACQLQVHSPSSYPSPQPYVDIKSEPGVQ MIQIPQLSSTNSPEPLSIMPSPPISDQLSPLQPANNNMDSKPWISYQASISPKLVNYEATSSPQISQIIW DLQSSSIDDKQWQSNLFTLLQSQTYNQCEVDLFELMCKVIDQSLFAQVDWARNTILFKELKVDDQMKLLQ HSWSDLLILDHIFHRLRNNLPKETTLPNGQKFDLYSLSLLGLVNMSERLHSL…

## Sheet: Tardigrada
Species		Gene		Locus/GeneID		Protein sequence
Hypsibius exemplaris		sad		scaffold0021		MVNIVSRQALSAAATATNGFVARLCPHLAGAMVSTGHGDPDSRRLPASFSGAASSPDSSFTTPAPDVVRNIPRHGVCPMSNPKTIVSPALATAVRPYEEIPQPRGWPIVGTWIEAICNGVVTRIHEYIDMRYRQLGPIYREKLGKIDAVFLFDPKDVESVLQKEGKHPRHMIPEAWIIHREMTKKPRGLFFMDGEHWLSRRRVMNQLLLHPKTVPQFTERINETIDDLIDRWIRIKGPDSVVDKVEVEMFNWSIECIGTVLFDQRMGCLSDQRPADIQEFVHSIQEIFRTTMVLTMIPPKMAKFLGLPVWKKFLSSMDTSMQIARKYIYTSLDRVIDRMEKGETVNDVCSSILAHKQFDMDEVVRLTTDLFAGAADTVSNAMAWALYLISQDSQVQENI…
Hypsibius exemplaris		CYP18A1		scaffold0073		MFHSAILSLILESAITPYLIILTSVFYIGRYMLVRQLDPKCRLRLPGPRGLPYVGSIPFLGSENKLHLTFTKLAKKYGPIYRLSLGSSEAVIISDPNLIKEAFRMDQFSARPDMLFVKEIVSGNGIILSEGDMWKEQRRFALQQMRHLGMYRLASEEDQLSQKIQSEIRYFTDTLEERSGQPIGLDYLLGGVMGNIICTIICGKRFAYDDPTFLGCLSTMEEGFRLVKLSMGINFMPFLRIIPMMNTVYLKIKDNNIATKAFFRSLIKERADTIEVGKTRDFVDAYLHQIQRLQDAEKFETSNFTDAQMMQCVIDLFSAGMETTRTSLEWAFLYMALHPEVQSQVQEELDRVVGIERVPSMDDLKELPFTEATICEVLRASSVVPLGNPHAASEDTMFH…
Hypsibius exemplaris		EcR		scaffold0101		MSVGSHLSPRSVCVQVQVLRPSDAHTDDDVWRLRSRVPNPVSVVWSLSVCGRCCGYRAALTATGSHAHTQAHIHVACCYGRDEVSSSGINGYNSPDSGIGGDLRKKRRDEVSSSGINGYNSPDSGIGGDLRKKRPPYPRAQQQEELCLVCGDRASGYHYNALTCEGCKGFFRRSITKNAVYQCKYGGNCEIDMYMRRKCVVPETQCKAKRESKQQQQQQKDKPLATTTAATNAPVAPVPNGAAAAVQVANHAAALAAANREPISPRSNSSGSVVPETQCKAKRESKQQQQQQKDKPLATTTAATNAPVAPVPNGAAAAVQAANHAAALAAANREPISPRSNSSGSPASVVPFELSALSNTQLDLIQELVRYQDQYELPSEEDFKSITELVRYQDQYELP…
Hypsibius exemplaris		USP/RXR		scaffold0046		MNRSNQRPFPSKDSSSSSSAAASRGSSSSAAPLSPISSSDEDADQDEEFATPTPTTGGSGNFQYGSVFLNNNLSAMDGSASPPMQGSSSSLQAPSPAGSAGSSNALLYPPNHPLSSSKHLCSICGDRASGKHYGVFSCEGCKGFFKRTVRKDLTYACREDRNCIVDKRQRNRCQYCRYQKCLQMGMRREAVQEERMRAKENRHNKAGGNASAASLSNSNSNLESMEAEPSSVGPAGGGGGGFGYGQVSTTTSAGSSASALLSGNMGSGGMMGSSVGGGGGFNGAASAAALMGNFEFSLSRLQDADSVMLGSFLTAPHEVQVRPLDFGHLLQQPETNRQLVDICEKELHLAIQYVKRCPFIGELPLDDQVALIKCGWNELHLSAMGARAMFANVKHGLVL…
Hypsibius exemplaris		E75		protein_BV898_06987.p01		MAAKVASHMPPFEPANGVPKNAGLKIDFDGTTVLCGVCGDKASGFHYGVHSCEGCKGFFRRSIQQKIQYRPCTKNQQCAILRINRNRCQYCRLKKCIEVGMSRDSVRFGRVPKREKAKIMAEMQKQNAKSQASSLCADMDDQESLLALIVKAHEETCEYTKPKIIGIFEQWRTTTAAAAAAHSHMPGELAPVVVCPLNPSSGAYSVKPGQQHFAGGGPTGAGALDDFSERFSPIIRGVVDFAKLLPGFLLLPQDDQVTLLKAGVFEILLVRLSRLFDSTTNSLLCPGQVLRRDDLAALTGSNARFLVDSMFDFAERFKQMDLSDAEIAVFSAITLMANDRPGLRSVELVTKIQDAMKQCLERLVARSHPDQPDFCAQLLRKIPDLRTLNTLHSEKLLGC…
