# Supplementary material for: Halloween genes in panarthropods and the evolution of the early moulting pathway in Ecdysozoa
Source: R Soc Open Sci. 2018 Sep 12;5(9):180888. doi: 10.1098/rsos.180888 (PMC6170570; doi:10.1098/rsos.180888)
Supplement: File F2 [file rsos180888supp5.xlsx]

## Sheet: Details
Research Article
Halloween genes in panarthropods and the evolution of the early molting pathway in Ecdysozoa
Isabell Schumann, Nathan Kenny, Jerome Hui, Lars Hering and Georg Mayer
Running title: The moulting pathway of ecdysozoans
Key Words: ecdysis, ecdysone, 20-hydroxyecdysone, Halloween genes, Onychophora, Tardigrada
Isabell Schumann		isabell.schumann@uni-leipzig.de
Nathan Kenny		nathanjameskenny@gmail.com
Jerome Hui		hui.jerome@gmail.com
Lars Hering		lars.hering@uni-kassel.d
Georg Mayer		georg.mayer@uni-kassel.de

## Sheet: Cytochrome P450s
Rewitz2007_Aa_XP_021693810_1_Aedes_aegypti_CYP306A1			PPGPFG----LPILGY-LPFI---------DS-----I-KPYETLT-NLA-KRY-G-PVYS-LRM--GQVD-AVVLTAPDLIR-DTLKRE---ETTGR-----A---P----L-------FIT---HGIM-------GGH-------GIICA--------------EGNLWRDQRRLSTEWLRKMGMTKF---------------GPTRATLEARILIGVNELLEDLRRE---------------SE---KV----------------F---AF--DPAPLLHHILGNLMNDIVFG-LQ-Y-ER-----------DD---------------ATWRYLQHLQEEGV-----K------------HIG-VSM------AVNF---LPFL------RHL-P…
Rewitz2007_Ag_ABU42522_1_Anopheles_gambiae_CYP306A1			PPGPYG----FPFIGC-LTLI---------DP-----L-KPYETFS-RLA-RQY-G-TTYG-LWM--GQVY-TVVLTDPTLIR-TILSKD---EATGR-----A---P----L-------FIT---HGIM-------GGH-------GIICA--------------QGNLWRDQRRLSIDWLRKLGMVKY---------------GCARLNLERRINSGLIEMLQDIDNM---------------VD---KA---------------PQ---GL--NPSPIIHHVLGNLLNDLVFG-IK-Y-EK-----------NN---------------VTWKYLQHLQEEGV-----K------------HIG-VSM------AVNF---LPFL------RYL-P…
Rewitz2007_Am_Apis_mellifera_CYP306A1			PPGPWQ----LPLLGY-LPWI---------DA-----E-KPHETLT-RLS-RVY-G-PVCG-FRM--GSVY-TVLLSDPQLIR-QSFAKD---SITNR-----A---P----L-------YLT---HGIM-------KGY-------GIICA--------------EGEQWKDQRKFISNCLRNFGMVKH--------------EGAKRDKMEERISDAVNECVSVLRDR---------------GA---NG--------------------PI--DPLDTLHHCLGNLVNSIVFG-KT-Y-EE-----------ED---------------RIWKWLRHLQEEGV-----K------------QIG-VAG------PLNF---LPFL------RFL-P…
XP_008214357_1_Nasonia_vitripennis_CYP306A1			PPGPRG----LPIIGN-LLSI---------NP-----K-TPHESLA-KIA-WEH-G-PVCG-LYM--GSVY-TVLLSDPKLVR-QLFAKD---TFSGR-----A---P----L-------YLT---HGIM-------KGYQN----NSLIAS--------------EGELWRDQRKFVSACLKNFGMVKF--------------PSPKRDQLEKKILVTVDEAVEKLEAR---------------SR---GA----------------E---GL--DSHSILHHCIGNLMNGIVFG-KV-Y-DE-----------DD---------------ELWKWFQHIQEEGV-----K------------HIG-VSG------PLNF---LPFL------RFL-P…
Rewitz2007_Tc_XP_968477_1_Tribolium_castaneum_CYP306A1			PPGPWN----LPVIGY-LAWL---------NP-----Q-FPYLTLT-SLS-KKY-G-PIYG-LYL--GSIY-TVVISDAKLIK-KTFNKD---ASSGR-----A---P----L-------HLT---HGIM-------KGF-------GLICA--------------QGDLWKDQRKFVHNTLRTLGASKV---------------SPNRPTMEALILHHVSDLVQHIKSL---------------GE---SV--------------------TL--DPLDSLRHSLGSAINQMVFG-KC-W-SR-----------DD---------------ATWKWLQHLQEEGT-----K------------HIG-VAG------PLNF---LPLL------RFL-P…
XP_023716252_1_cytochrome_P450_306a1_isoform_X1_Cryptotermes_secundus			PPGPCG----VPLLGF-LPWI---------DP-----K-APHLTFT-RLA-KHY-G-PIYS-LKL--GNVF-TVVLSDPHLIR-QAFAKD---IFVGR-----A---P----L-------YLT---HGIM-------KGN-------GLICA--------------EGELWKDQRKFVTVCLRNFGMIKF---------------GSKRERLEKRILVGVQECLEMLGRN---------------SN---AV------------------------EPLPIILHCIGNVMNSLVFG-VS-Y-AE-----------ND---------------PMWKWLQQLQDEGL-----K------------YIG-VTG------ILNF---LPIL------RFI-P…
XP_002427450_1_cytochrome_P-450_putative_Pediculus_humanus_corporis			PPGPYG----LPIVGY-LPFI---------DA-----K-NPHYTLT-KLS-EKY-G-KIYS-IQM--GNIF-TVVLSDVKLVR-QALAMD---IFTGR-----A---P----L-------YLT---HGIM-------KDN-------GIICV--------------QGEKWKEQRKFVVNNLRNFGMVKF--------------ATKKRDKMEEGIRCGVEELIKKIKTR---------------EG---KP---------------------L--NVEHLLMHTLGNVVFNLVFG-KV-W-NE-----------ND---------------ETWKKLINLQEEGT-----K------------LIG-VAG------PINF---LPFL------RFL-P…
AGU16447_1_Sogatella_furcifera_CYP306A1			PPGPWG----LPVIGY-LPWL---------DP-----E-HPYESFT-KLA-RKF-G-SIYS-VQL--GRLP-TIVITDPKMIK-QAFNMD---ALTGR-----A---D----L-------YLT---HGIF-------KGY-------GLICS--------------EGPRWREQRKFASTCRKNQGMAKS---------------HPKREKLEALILNGVKDTMMRITDT---------------ET---SA---------------TS---GV--EFSPFLTHSIGNVMNVIIFG-RE-F-AY-----------DD---------------PTWKLLTHLSEEGV-----K------------LIG-VAG------PLNF---LPFL------RVI-P…
AIW79976_1_cytochrome_P450_CYP306A_Nilaparvata_lugens			PPGPWG----LPVVGY-LPWL---------DP-----E-HPYLSFT-NLA-RKF-G-PIYS-IQM--GRLS-TIVITDPKLIK-QAFNMD---ALTGR-----A---D----L-------YLT---HGIM-------KGY-------GLICS--------------EGPRWREQRKFAATCLKNQGMAKS---------------HPKREKMEALIVSGVNDTMMRITND---------------ES---SA---------------TS---GV--EFSHFLIHSIGNVMNVIIFG-RE-Y-SY-----------DD---------------PTWKLLTHLAEEGV-----K------------LIG-VAG------PLNF---LPFL------RVI-P…
Rewitz2007_Dm_CAL69943_1_Drosophila_melanogaster_CYP306A1			PPGPWG----LPFLGY-LPFL---------DA-----R-APHKSLQ-KLA-KRY-G-GIFE-LKM--GRVP-TVVLSDAALVR-DFFRRD---VMTGR-----A---P----L-------YLT---HGIM-------GGF-------GIICA--------------QEDIWRHARRETIDWLKALGMTRR--------------PGELRARLERRIARGVDECVRLFDTE---------------AK---KS--------------CAS---EV--NPLPALHHSLGNIINDLVFG-IT-Y-KR-----------DD---------------PDWLYLQRLQEEGV-----K------------LIG-VSG------VVNF---LPWL------RHL-P…
Rewitz2007_Dp_Drosophila_pseudoobscura_CYP306A1			PPGPWG----LPWLGY-LPFL---------SR-----R-APHKSLQ-ALA-RRY-G-GIYQ-LRM--GSVK-AVILSDVTLVR-EFFRHE---VMAAR-----A---P----L-------YLT---HGIM-------GGY-------GIICA--------------AGPIWKHQRRELIDWLKALGMTRR--------------PGETRSRLEQRIGRGVDECVQLYETD---------------AD---VS--------------PSS---EF--DPVPALQHTLGNIINDLVFG-VT-Y-ER-----------QD---------------PDWLYLQRLQEEGV-----K------------LIG-VSG------VVNF---LPWL------RRL-P…
EFX85499_1_Daphnia_pulex_CYP306A1			PPGPSG----LPWLGY-LPWI---------DS-----R-APYETFA-ELS-RRY-G-RIYS-LKL--GDML-AVFISDPQLVR-QAFSRP---VFSGR-----A---P----L-------YLT---HGIM-------KGH-------GLICA--------------EGESWREHRRFVMNVMKQLGMAGR----------------RGASVMESRVMAGVLEFVHCQVTD---------------GG---VG----------------G---GV--DLVPGLRHCIGNIINGVVFG-RT-Y-AA-----------DD---------------PTWIWLQHLLDQGV-----K------------QVA-VAG------PINF---LPVL------RFL-P…
Rewitz2007_Bm_NP_001106222_1_Bombyx_mori_CYP306A1			PPGPWG----LPIVGY-LPFI---------DR-----Y-HPHITLT-NLS-KTY-G-AIYG-LKM--GSIY-AVVLSDHKLVR-DTFSKD---SFSGR-----A---P----L-------YLT---HGLM-------NGN-------GIICA--------------EGGLWRDQRKLITSWLKSFGMSKH---------------SVSREKLEKRIASGVYEILENIEKT---------------SD---AA---------------------L--DLPHMLTNSLGNVVNEIIFG-FK-F-PP-----------ED---------------KTWQWFRQIQEEGC-----H------------EMG-VAG------VVNF---LPFI------RHVSP…
Rewitz2007_Ms_ABC96068_1_Manduca_sexta_CYP306A1_intron_positions_unknown			PPGPWG----LPILGY-LPFI---------DP-----R-QPHITLT-KLS-KLY-G-PIYG-LKM--GNIY-AVVLSDHKLIR-DAFAKE---NFSGR-----A---P----L-------YLT---HGIM-------HGN-------GIICA--------------EGGLWKDQRKLITTWLKSFGMSKH---------------SALRDKLEKRIASGVYELLDSIEKS---------------PK---EP---------------------I--DLPHMVSNSLGNVVNEIIFG-FK-F-PS-----------DD---------------KTWQWLRQIQEEGC-----H------------EMG-VAG------VVNF---LPFV------RFFSP…
T1JBZ4_Strigamia_maritima_uncharacterized_protein			PPGPFG----LPFVGY-SVFI---------DP-----K-APYKTFD-ELG-KKY-G-KIFC-LQI--GSVR-VVCLSDYKLIK-SAFAKD---VYAGR-----P---P----L-------PVT---HGIM-------KGY-------GILGA--------------EGLWWSEQRRFFTQSLRHLGASRN---------------SLDHSKIQQKIQTEVDFCMQQLEKH---------------QN---GL--------------------PF--NFESTASLTFGNIISQLVFG-CR-F-PT-----------NN---------------KDFQRQLQLLDEGF-----K------------KVS-VMG------TINF---FPFL------RFL-P…
scaffold20654_Euperipatoides_rowelli			PPGPSG----FPIVGY-LPWL---------GR-------DVHLQLT-KLA-EKY-G-KIYK-LYL--GNRL-TIVVTDYKIIK-EAFKMK---QFSGR-----P---N----M-------AIF---EAVL-------KGY-------GLVQS--------------EGELWREQRKFTMERLREFGSSNF---------------GVRRAQLSSQIKDEIELLIDGIIQH---------------KG---KP---------------------F--DIDKLLGYTVGNIICSIIMG-KR-F-TY-----------DD---------------KGFKRHMDLMEEGF-----R------------LIS-IAL------PVIY---LPFL------KYL-P…
nHd315_scaffold0073_Hypsibius_exemplaris_CYP18A1_BV898_09365_p01			LPGPRG----LPYVGS-IPFL---------GS----EN-KLHLTFT-KLA-KKY-G-PIYR-LSL--GSSE-AVIISDPNLIK-EAFRMD---QFSAR-----P---D----M-------LFV---KEIV-------SGN-------GIILS--------------EGDMWKEQRRFALQQMRHLGMYRL---------------ASEEDQLSQKIQSEIRYFTDTLEER---------------SG---QP---------------------I--GLDYLLGGVMGNIICTIICG-KR-F-AY-----------DD---------------PTFLGCLSTMEEGF-----R------------LVK-LSM------GINF---MPFL------RII-P…
GAV03411_1_Ramazzottius_varieornatus_v101_RVARI_g13718_t1			LPGPRG----LPLVGNLLSLV---------GA----DA-IFHLKLT-GWA-KKY-G-GIYR-LSL--GSSE-AVILSDPAMIR-EAFKME---QFSAR-----P---D----M-------LFV---KQIV-------NGN-------GLIFS--------------EGDLWKEQRRFALQQMRHFGMYRL---------------AAEEDQLTQKIHGEIQEFMHVLDEY---------------KE---TA---------------------V--DLDQLLSRMIGNILCTTICG-KR-F-EY-----------SD---------------PTFLRCLDTMEEGS-----K------------LVK-LAM------GINY---LPVL------RSI-P…
BAQ02390_1_Daphnia_magna_CYP318A1			PPGPYG----YPIVGY-LMRI---------KR-------EFHEELT-ALS-RKF-G-SVFS-VRL--GSEL-IVVLSDHKIIR-EAFRRE---EFACR-----P---D----N-------DFM----KLL-------DGY-------GIINT--------------EGKMWKEQRRFLHERLRHFGMKHM---------------GDGREKMENRIMIEVYQMITELADK---------------KS---AP---------------------V--ELGSYLSSAVSNVICSLLMS-VR-F-RH-----------DD---------------PKFIRFTNLIDDGF-----K------------LFT-VTA------AAGF---IPIL------KLL-P…
EFX85356_1_DAPPUDRAFT_314153_Daphnia_pulex_CYP318A1			PPGPLG----YPILGY-LPRI---------KR-------DFHEELT-ALS-RQY-G-SVFS-VKL--GSEL-IVVLSDHKMIR-EAFRRE---EFACR-----P---D----N-------DFM----KLL-------DGY-------GIINT--------------EGKMWKEQRRFLHERLRHFGMKHM---------------GDGREKMEARIMNEVLELVGDLATK---------------KS---DP---------------------V--DLGSYLSSSVSNVICSLLMS-VR-F-RP-----------DD---------------PKFIRFTSLIDDGF-----K------------LFT-VTA------AAGF---IPIL------KLL-P…
NP_001123908_1_Tribolium_castaneum_CYP18A1			PPGPWG----LPILGS-LPFL---------KG-------DLHLHFR-DLT-HKY-G-SLIS-TRL--GSQL-IVVLSDYKMIR-DAFRKE---EFTGR-----P---I----T-------EFT----TLL-------DGY-------GVINT--------------AGKLWKDQRRFLHDGLRHFGMSYI---------------GSRKTQMENRIMREVEEFLSVLTAR---------------KD---TP---------------------I--DLNPVLAVSLSNVICDILMS-VR-F-SH-----------ND---------------ERFKRFMFLIDEGF-----K------------LFS-SLE------ASFF---IPIL------KYL-P…
XP_393885_1_Apis_mellifera_CYP18A1			PPGPWG----VPVFGY-LPFL---------KG-------DVHLRYG-ELA-KKY-G-PMFS-ARL--GTQL-VVVLSDHRTIR-DTFRRE---EFTGR-----P---H----T-------EFI----NIL-------GGY-------GIINT--------------EGAMWKDQRKFLHDKLRGFGMTYM---------------GGGKKIMESRIMREVKTFLRGLASK---------------RG---TP---------------------T--DVSASLGMSISNVICSIIMG-VR-F-QH-----------GD---------------ARFKRFMDLIEEGF-----K------------LFG-SMA------AVNF---IPVM------RYL-P…
XP_003400174_1_cytochrome_P450_18a1_isoform_X1_Bombus_terrestris			PPGPWG----VPVFGY-LPFL---------KG-------DVHLRYG-ELA-KKY-G-PMFS-ARL--GTQL-VVVLSDHRTIR-DTFRRE---EFTGR-----P---H----T-------EFI----NIL-------GGY-------GIINT--------------EGAMWKDQRKFLHDKLRGFGMTYM---------------GGGKKIMESRIMREVKTFLRGLVTK---------------RG---TP---------------------T--DVSASLGMSISNVICSIIMG-VR-F-QH-----------GD---------------KRFKRFMDLIEEGF-----K------------LFG-SMA------AVNF---IPVM------RYL-P…
XP_015516782_1_PREDICTED_cytochrome_P450_18a1_Neodiprion_lecontei			PPGPWG----LPVVGY-LPFL---------KG-------DIHLHFG-QLA-KKY-G-SMFS-ARL--GSQL-VVVLSDYRAIR-DTFRRE---EFNGR-----P---H----N-------EFM----NIL-------GGY-------GIVNS--------------EGAMWKEQRRFLHDNLRSLGMTYL---------------GAGKKTMESKIMREVQSFLRLLSVQ---------------QG---AP---------------------T--NISTSLGMSISNVICSIIMG-VR-F-HH-----------GD---------------SRFKRFMILIEEGF-----R------------LFG-SMV------AVNF---IPVI------RFL-P…
XP_001600798_2_Nasonia_vitripennis_CYP18A1			PPGPWG----LPLFGY-LPFM---------NGV------DMHLRFG-ELA-KKY-G-SMFS-ARL--GTQL-VVVLSDYRIIR-ETFRRE---EFTGR-----P---H----T-------EFI----NIL-------GGY-------GIINS--------------EGALWKDQRRFIHEKLRNFGMTYR---------------GTGKKVMESTIMKEVDLFIRGLEVK---------------EG---AP---------------------T--SVSFSLGMSITNVICSIIMG-VR-F-KH-----------GD---------------SRFKRFMSLIEEGF-----K------------LFG-RLS------FVNY---IPMF------RYL-P…
XP_002427451_1_cytochrome_P-450_putative_Pediculus_humanus_corporis			PPGPWG----LPIFGY-LPFL---------KT-------EAHIHFG-ELA-KKY-G-SLFS-TRL--GNQL-IVVVSDHKAIR-EAFRRE---EFTGR-----P---H----T-------EFS----NIL-------GGY-------GIINS--------------EGKLWKDQRRFLHERLRHFGMTYF---------------GSGKENMEKRIKVELESCLRTISKQ---------------EG---AE---------------------V--DLNPLLAMPISNIVCSILMN-VK-F-KP-----------ND---------------DRFKRFMDLIDEGF-----R------------LFG-ILT------YVNF---IPAM------RYL-P…
XP_023716248_1_cytochrome_P450_18a1_Cryptotermes_secundus			PPGPWG----FPIIGY-LPLM---------KG-------DSHLHYK-DLA-RKY-G-TMFS-TRL--GNQL-VVVLSDHKTIR-EAFRKE---EFTGR-----P---H----T-------EFM----NIL-------EGY-------GIVNS--------------EGRLWKEQRRFLHQKLRQFGMKYI---------------GAGKEHMETRIMGEVDTLLQTLARL---------------DG---TP---------------------T--DLGPVLAMASSNVICALTMS-VR-F-EH-----------GD---------------LRFKRFMDLIDEGF-----R------------LFG-SLE------TINF---IPAM------RYI-P…
XP_022194307_1_cytochrome_P450_18a1_Nilaparvata_lugens			PPGPWG----VPLAGY-LPFL---------GV-------DTHLHFR-DLA-RKY-G-SIFS-TRL--GNKL-IVVLSDYKTIR-EAFSKE---EFTGR-----P---D----T-------EFS----NIL-------GGY-------GVINS--------------DGRLWKDQRRFLHEKLRRFGVTF----------------GSGKDQMETKIMQEVGMFLKELNNQADQQ--------L-TSN---SS---------------------V--DLEPLLAVSISNVICSIMMS-VR-F-EH-----------HD---------------PHFTRFMDLIAEGF-----R------------LFG-RMA------YVNF---IPVL------RYM-P…
XP_014285841_1_PREDICTED_cytochrome_P450_18a1_Halyomorpha_halys			PPGPWG----LPLLGY-LPFL---------RP-------EAHVQFA-EMA-KKY-G-GIFS-LSL--GNQF-VVILSDYKLIR-EAFRRE---DFTGR-----P---D----T-------EFT----NIL-------GGY-------GIINS--------------DGRLWKEQRKFLHDKLRRLGMTYS---------------GQGKHEMEARIMKEVEVFLHTLSKE---------------KS---TS---------------------T--DLNPILCTSISNVICSLVMS-VR-F-QQ-----------KD---------------AKFTRFMNLIAEGF-----R------------LFG-SLN------YANF---FPIM------RYL-P…
NP_001077078_1_Bombyx_mori_CYP18A1			PPGPWG----PPVVGY-LPFL---------GV--------RHKTFL-QLA-RNY-G-ALFS-ARL--GNQL-TIVMSDYKIIR-EAFRRE---EFTGR-----P---S----T-------PLM----HTL-------DGL-------GIINS--------------EGRLWKNQRRFLHEKLREFGMTYM---------------GNGKKLMEDRIKNEIHELIVSLHRA---------------QG---AP---------------------I--DVNPLLALCVSNVICGITMS-VR-F-SN-----------GD---------------VRFERLNHLIEEGM-----R------------LFG-EVH------YGEY---IPLY------NYL-P…
CAL69940_1_Drosophila_melanogaster_CYP18A1			PPGPWG----LPVIGY-LLFM---------GS-------EKHTRFM-ELA-KQY-G-SLFS-TRL--GSQL-TVVMSDYKMIR-ECFRRE---EFTGR-----P---D----T-------PFM----QTL-------NGY-------GIINS--------------TGKLWKDQRRFLHDKLRQFGMTYM---------------GNGKQQMQKRIMTEVHEFIGHLHAS---------------DG---QP---------------------V--DMSPVISVAVSNVICSLMMS-TR-F-SI-----------DD---------------PKFRRFNFLIEEGM-----R------------LFG-EIH------TVDY---IPTM------QCF-P…
XP_001649970_1_Aedes_aegypti_CYP18A1			PPGPWG----VPIFGY-LTFI---------GH-------EKHTQYM-KLA-RKY-G-SLFS-AKL--GAQL-TVVISDYKIIR-EAFKTE---DFTGR-----P---H----S-------PLL----KTL-------GGF-------GIINS--------------EGQLWKDQRRFLHEKLRHFGMTVL---------------GNKKHLMESRIMTEVAELLASLNEV---------------GS---QS---------------------T--DLSKYLSVSVSNVICNIIMS-VR-F-SL-----------ED---------------PKFKRFNWLIEEGM-----R------------LFG-EIH------TIDY---IPQI------QYL-P…
XP_001842707_1_cytochrome_P450_18a1_Culex_quinquefasciatus			PPGPWG----LPVFGY-LTFI---------GR-------EKHTQYM-KLA-KKY-G-SLFC-AKL--GAQL-TVVISDYKIIR-EAFKTE---DFTGR-----P---H----S-------PLL----KTL-------GGF-------GIINS--------------EGQLWKEQRRFLHEKLRHFGMTVL---------------GNKKQLMENRIMTEVTELLTALNDE---------------AN---ES---------------------T--DLSKYLSVSVSNVICNIIMS-VR-F-SL-----------ED---------------PKFKRFNWLIEEGM-----R------------LFG-EIH------TIDY---IPQI------QYL-P…
XP_015920197_1_cytochrome_P450_18a1-like_Parasteatoda_tepidariorum			PKGPSGKMHHRMIYGY-LNEI---------GK-------YGHMQFA-ELA-KQY-G-PIYE-IRL--GQKR-VVVLNEYNLIR-QAFRLE---AFSGR-----P---D----T-------ALT----ELL-------KGR-------GIINS--------------TGPLWEEQRNFLHSMLRNFGAKNS---------------GKNRIPMERNIQNQVDEFLSEMYET---------------RG---AP---------------------I--RIRPKLTRGVSNVVGLMLMN-KT-F-ET-----------AT---------------EDFQRMVLLIEEGF-----T------------LLT-TAI------PVNY---ISFL------RYI-P…
XP_013776831_2_cytochrome_P450_18a1-like_Limulus_polyphemus			PPGPRG----LPLFGF-LPFL---------GR-------DFHLTLT-SLA-RNY-G-PIYQ-IFL--GGKR-VVVLNDPHIVR-QAFRQH---VFSGR-----P---D----T-------ELT----KLL-------QGY-------GIINS--------------SGALWREQRAFVHCVMRQFGAKNI---------------GPGKVALENKVKEQVKEFLSGISDL---------------DG---AP---------------------C--SLRPAIARAVSNVVGSLLMS-VT-Y-SK-----------ED---------------PRFTRLLELIEEGF-----R------------LLT-LAV------PVNF---IPML------RYA-P…
XP_013783905_1_cytochrome_P450_18a1-like_Limulus_polyphemus			PPGPRG----LPLLGS-LPFL---------GR-------DFHLTLT-SLA-RSY-G-PIYQ-MFL--GRKR-VVVLNEPQMVR-QAFRQN---VFSGR-----P---D----T-------ELT----KLL-------QGY-------GIINS--------------SGALWREQRAFLHCVMRQFGAKNI---------------GPGKPALEKKVKDQVLEFLYGISEL---------------NG---TP---------------------Y--RPRAAIARAVSNVVGSLLMS-VT-Y-SK-----------ED---------------TRFTRLLELIEEGF-----S------------LLT-LAV------PVNF---IPVL------RYI-P…
XP_014674000_1_PREDICTED_cytochrome_P450_18a1-like_Priapulus_caudatus			PPGPAG----LPILGN-LLSL---------GT-------KPHLALE-RLG-RRY-G-PVFH-VMM--GKQP-MVVVTDYRLIR-EAFSQP---AFSGR-----P---D----M-------YLF---RAIY-------EGTASEAFFPGISFA--------------QGHLWKVHRKFAMSVMKSLGVGHS--------------------RLQSLIQGEVDVLLNKLAAY---------------DG---ELI-------------------DV--HADRSLAKSAANVAAALVFG-RT-L-DH-----------ED---------------PAFHNYVEIMEEGF-----S------------LIG-VGS------ILNF---FPLL------RFV-P…
BAV93932_1_Chamberlinius_hualienensis_CYP18G1			-PGPWG----FPLFGY-LPFL---------GG----PQ-PPYVTLS-QIA-DKY-G-RIFR-IKL--GNKT-MVLISDPKLLR-DVFKRD---DVTDR-----P---H----N-------PLN---DGLM-------DGY-------GISSA--------------EGQLWKSQRQFAHMCLRDVGFLKS--------------SAENKARFEANASRAIDALLQELSET---------------NG---KA---
XP_014674010_1_PREDICTED_cytochrome_P450_2D6-like_Priapulus_caudatus			LPGPRG----WPLLGN-LPGL---------GR-------YPHSSMR-RWA-AKH-G-RIFQ-IKL--GRQT-IVVLNDPALIR-DTFTRP---HCDSR-----P---Q----L-------VLQ---TEVL-------EGD------GGLSTS--------------NGARWREYRKFVVCALRQLESAAP--------------------NIESRIAAEVAHLVKVIAVT---------------DG---RP------------------------FAPDAVYGCMSNVMFAILFG-AR-F-AH-----------DD---------------ADFRRYVRDLRAGY-----R------------MSA-HLA------ALNC---FPML------ARL-P…
XP_014675038_1_PREDICTED_cytochrome_P450_18a1-like_Priapulus_caudatus			PPGPWG----WPVFGS-LLHM---------GE-------LPFLYLT-KLAMERYPE-GLFS-VYF--GSKQ-VIVLSDPALVR-EAFRRE---EFCAH-----P---Q----V-------GES---DDII-------GTY-------GIFQS--------------EGAVLQQHRRIFLQWRRLLERPDA--------------ETGIASALERAMIEELTRLSRFITLQ---------------HG---RP---------------------L--DVRGLFRSSVNNLILSLLMN-TT-L-DY-----------DS---------------PKVASFLTEQEKGL-----Q------------AFG-KII------LMNF---LPML------KAV-P…
BAV93907_1_Chamberlinius_hualienensis_CYP306C1_			PPGPLG----WPVVGH-LTMI---------DYL------KPQTTFN-IWA-QRY-G-PIFK-LQL--GSMP-VIVLTDPYDII-DAFNNP---ALSGK-----P---P----L-------FVT---TGIM-------DGC-------GILSV--------------DRNLWANQREIIETSLQNFQNWEV----------------NGELVYYSIINRHVDLLLEQFFRK---------------AN---GVH-------------------KF--DAHPYVELHVSNMMSELFLG-RA-F-HL-----------ND---------------PEFKKQLSCSALGS-----K------------LVN-LFN------PVNY---FPVL------RHW-P…
BAV93913_1_Chamberlinius_hualienensis_CYP306A1			-PGPTG----FPVLGH-LPLI---------DSV------APHLTLN-KWA-RIY-G-PVYK-LKF--GLIP-AVVLSDPSIIA-QAFSKP---QSTGR-----P---P----L-------FVT---TGIM-------EGN-------GIISV--------------DGALWKEQRRMVIHCLRQLEDLKT---------------AQGKSDLDKLIEENVDSIVEKFGRH---------------GE---ST---
AIL94144_1_Tigriopus_japonicus_CYP306A1			PPGPMG----YPIVGS-LFHV---------DP-----Q-KPFDFFQ-ALA-LEH-G-KICK-VYM--GCKL-FIIVTDPAILR-KYFAKP---DFCGR-----A---P----L-------DIP---FKMM-------EGC-------GLIAA--------------EGEHWAIQRQFTAKFMKEVGMRGG--------------NTHDRKLMEDRLLNTVLSFVEGITRTEAARSILTFVLDL-SEG---EH---------------------V--SLDTPLQQTIGNMLNDIIFG-QQ-Y-PP-----------DD---------------PKWQRIQFLRENGV-----K------------QLK-MAQ------ASNL---IPIL------SFI--…
XP_002431658_1_cytochrome_P-450_putative_Pediculus_humanus_corporis			PPGPPW----LPVLGS-ALTV---------HNLRKETG-YLYKTCA-NLA-KIY-G-PVVG-LKI--GKDK-QVVCCSYEAIK-EMLTKD---DFDGR-----P---Q----G-------PFYE-TRTWG-------IRR-------GLLLT--------------DEEFWLEQRKFVLRHLREFGFGRR--------------------TMGGLVEEEAHEMVKDFKKK---------------VL---EG---------------DN---VI--PMRDVFGVYVLNTLWSMLAS-IR-Y-SP-----------ED---------------LELKKLQNLLTELF-----I------------NID-MVG-----CPFSQ---FPIL------RYI-A…
XP_023704371_1_probable_cytochrome_P450_303a1_Cryptotermes_secundus			PPGPPW----VPVLGS-ALHV---------NRLRKQTG-YLYRATA-ELA-NCY-G-PVVG-LRV--GKDR-QVVLCGYEAIK-EMLSRE---EFDGR-----P---Q----G-------LFYE-TRTWG-------KRR-------GVLLT--------------DEEFWQEQRRFVLRHLKEFGFGRR--------------------TMAELVEEEARQLVQAFQKR---------------LE---GF---------------QNAGVVM--SMHNAFGVYVLNTLWSILAG-IR-F-SH-----------SD---------------LELKKLQGLLTELF-----A------------NID-MVG-----CLFSQ---FPVL------RFL-A…
XP_002423075_1_cytochrome_P-450_putative_Pediculus_humanus_corporis			PPGPKW----KPFVGC-HFEI---------KNLIKKLG-YHHLAWE-ELY-NKY-G-PLVG-LRL--GKDR-IILVSGQSNVK-KVLLNE---DFDAR-----P---D----G-------FFFR-MRSYK-------QRL-------GIVFV--------------EGIHFQEQKKFCMMTLKKFGLGKK--------------------IMEDIIMKEANELVLSIREK---------------SK---GN---------------NN---IF--QMKNIFDIAVLNSLWALMAG-T--F-DL-----------ND---------------ENLSYLMDLVHEAF-----R------------LLD-MSG-----GILNQ---MPFL------RFV-A…
XP_023711380_1_methyl_farnesoate_epoxidase-like_Cryptotermes_secundus			PPGPAW----LPVVGN-YLWF---------QQQKKKLG-YYHLVWD-SLH-AKF-G-PVVG-ARL--GRTR-VVVVSGYKAAR-HILLSD---EFEGR-----P---D----G-------FFFR-LRTFG-------KQL-------GVVFA--------------EGHLWYEQRRFCLQHLRKLGMGKH--------------------SMQAQIAAEAGDLVTRLRDK---------------SN---GG---------------ST---PL--KLHDAFDVCVLNSLWAMLAG-ER-F-AL-----------DD---------------RRMMELIDIVHVSF-----R------------VID-TCG-----GLLNQ---MPFL------RFI-A…
BAN14692_1_cytochrome_P450_Nilaparvata_lugens			PPGPKW----LPFVGN-LFEF---------LQLHKKLK-YVHLVWQ-HWA-ETY-G-PIVG-VKL--GLDT-IVVISDYKLAS-ELLVLN---EYEGR-----P---D----G-------FLFR-LRAFG-------KRL-------GVVFT--------------DGPFGLEQRKFCLKQLKLNGFGKS--------------------SMEDLIGQEVSEFSAYLASK---------------CG---KG---------------LQ-------DIYHTINVHVMNVLWSMIAG-KR-F-SH-----------TD---------------EKLTLLLEQIHTSF-----C------------LQD-MSG-----GVLNQ---VPIY------RFF-G…
XP_002424478_1_cytochrome_P-450_putative_Pediculus_humanus_corporis			PPGPKW----WPLIGN-GFLL---------RDLSKKLN-GQHWALS-KLG-EDYKT-PVLG-LKL--GREF-VVVGLTPEAIR-AILTRD---VFTGR-----P---Q----S-------FFMK-LRCFG-------KRQ-------GITST--------------DGYSWKEQRAFATKQLKQLGFGKE--------------------TMDSLILVEVEELIQILKSV---------------VN-----------------------------GIGNITSPSVLNVLWALVTG-KR-L-EK-----------SD---------------PKIKKLLNLLNRRS-----R------------AFD-MAG-----GTLNQ---MPWL------RFV-A…
XP_022195996_1_probable_cytochrome_P450_305a1_isoform_X1_Nilaparvata_lugens			PPGPKW----LPFVGN-TPLL---------KKLSRKLG-GQHNALS-YLA-EKYNS-NIIG-LKL--GSQL-FVVVNSESLIK-QVFARN---EFQAR-----P---D----N-------FFIR-LRSMG-------ERK-------GITMT--------------DGPLWQEQRLFALLHLRDLGFGKQ--------------------AMEKLILDELEKMLCKLGSG--------------------------------------G---AV--VWNAVLAPSVLNVLWTLAAG-TP-FGDE-----------QD---------------ATLTSLLRLMDERS-----R------------AFD-MAG-----GVLSQ---LPWL------RHV-A…
XP_023711397_1_methyl_farnesoate_epoxidase-like_Cryptotermes_secundus			PPGPSW----LPVVGN-FSDL---------KRKCREKK-YMHEAVA-ALA-REHDT-PVLG-LKL--GADL-TIVVFGHELVK-QVFVRE---EFDGR-----P---D----T-------FFIR-LRAMG-------GRR-------GITFT--------------DGKFWHEQRSFAVRHLRQVGFGKE--------------------LMEDMIMDELQELVRLFGES---------------SQ---AG---------------R----SV--SMGPTFAPSVLNVLWVLTTG-AS-FSSR-----------DD---------------PRLHRLLHVLKARA-----K------------AFD-MAG-----GTLNQ---FPWM------RFL-A…
XP_002423765_1_cytochrome_P450_putative_Pediculus_humanus_corporis			PPGPPC----LPILGS-IPFM---------KT-----N-NFHLYLQ-EIK-KKY-G-PVIG-FKV--GMIN-LIGVVGTKEVN-EIFTRP---EFQGR-----P---Q----I-------AYFD----------------------PGIMFS--------------EGQFWLSQRRFTVRHLRDFGFGKK--------------------SIENVILNEFDDFIHYVIKD---------------KQ-------------------------IF--QVSGIFNTSVVNILWAMIGG-NR-F-SY-----------AD---------------KDCRKLLETVTNLF-----R------------SGD-VTG-----GLSNT---FPIL------RKL-F…
XP_023720380_1_methyl_farnesoate_epoxidase-like_Cryptotermes_secundus			PPGPPC----VPVLGS-LPFL---------PR-----K-HIHLTMSGSWM-EKY-G-PIVG-LIV--GSAP-VVAVAGPREVM-DVLRRD---EFQGR-----P---D----D-------DHIR-ERNFN-------KRL-------GLLFT--------------DGPLWIEHRRFTIRHLKDFGFGKW--------------------SAEAVILEETEELVKEIKEK---------------K--------------------------VV--QVSGLFNVATINVLWSMIAG-TR-Y-AH-----------DD---------------SDFKLLLHKLEFLF-----R------------SGS-ASR-----NLADI---FPVL------KKI-A…
XP_023715561_1_methyl_farnesoate_epoxidase-like_Cryptotermes_secundus			PPGPIC----LPIVGC-VPFI---------PS-----K-YLHLRME-KWL-KQY-G-PVVG-LML--GSQP-AVAICGPTEVL-EALRRE---EFQGR-----P---E----N-------ANFR-QENFN-------RKL-------GVFFS--------------DGPFWVEQRRFTLHHLRDLGFGRS--------------------IMVASIIEEVEDIVKELRQR---------------EE--------------------------F--QVSGYFGPSTVNVIWALVAG-AR-Y-SR-----------DD---------------DRLQALLHALTRLF-----R------------RGS-QTG-----GIVNA---VPAL------KKI-A…
EFX83696_1_hypothetical_protein_DAPPUDRAFT_301663_Daphnia_pulex			PPGPRG----LPLVGY-LPFL---------SS--WDPQ-YPHRALQ-KMS-KVY-G-PVTG-FYL--GTST-MISVCSHEAVK-EVMLNE---NLNGR-----P---H----S-------SITL-ARNFG-------ENL-------GIMFI--------------MGQFWQEQRRFTMRHLRDLGFGKT--------------------SIEDQMMGEVGDLIKDIENK---------------SQ---SD---------------KDR--VV--DLKGIFQVSVVNILWAIIAG-ER-F-RR-----------DD---------------PKFQELLTANEQVF-----R------------AGD-PVR-----------GNIPVP------AFI-L…
EFX83937_1_hypothetical_protein_DAPPUDRAFT_194538_Daphnia_pulex			PPGPRG----VPLLGF-APFL---------PK----NE-PFFRAMQ-KMA-EKY-G-PVTG-FYL--GPFLPFISVDGHKAVK-EALHNN---DLNGR-----P---S----G-------TLVI-SRTFG-------KKL-------GLLIV--------------DGDFWQEQRRFTLRHLRDLGFGKT--------------------SIEDQMMGEISDLILDITGA---------------AK---SD---------------PDH--IV--DFKAIFTVSVFNILWAIIGG-KR-Y-QR-----------DD---------------PAFKQLLANVDLFL-----R------------GGN-IAQ-----------VVIPVP------AFL-V…
XP_022199384_1_probable_cytochrome_P450_304a1_Nilaparvata_lugens			PPGPKN----FPIWGG-YYQVLW-----------ENLN-LPYRTFH-AMA-KRY-KTNVVG-LFL--GNFK-VVVACDLDTCR-EVLLKP---EFQGR-----V---D----A-------FVPR-LRGDG-------DLL-------GIIFS--------------EGPLWQEQRRFMLRNMRDFGFGKR------------------SDSLEHDLQEEVQDLIDLIRKG---------------NT---EV--------------CKD---RI-AQIPELLYAINANMAIQIYSG-DR-K-PL----------------------------AEAHEFGFVMAEQA-----K------------VID-ATT-----GALNI---TPWM------RHF-F…
XP_023707127_1_probable_cytochrome_P450_304a1_Cryptotermes_secundus			PPGPPR----LPVWGS-YWLL-----------LLNNFK-FTHIGFH-KLA-QKY-NTKVLG-LYL--GSFP-TVVVNDYENIR-EVLTRP---EFQGR-----V---K----M-------FVTD-VRTYN-------KNL-------GIIFT--------------DDVFWEQQRRFSLRHMRDFGFGRR------------------FAELESIAKEEIQDMLDLLNGR---------------RE---DK------------EIFSD---GF-ALVPDLFHSVFYNALWFIIAG-QR-F-PT-----------KE--------------HDKLRYFTRQALRFQ-----K------------SID-VTG-----NAIAQ---TPWI------RHF-A…
Ramazzottius_varieornatus_v101_RVARI_g13725_t1			PPGPLG----IPFFGS-LSSV---------AG-----T-DSYTAFS-QLA-KRY-G-GQVF-LRV--GKKN-IFVMREPAMIK-EAYRQT---AFSDR-----P---K----T-------FFKD--KDLI-------GNK-------GIIQS--------------TGNVWQEHRRLILSAFRTIGLKSS----------ASVTPRPQTSQIAEVMLRDVEEYLQFVDQF---------------VV---NQ---------------ADG--HI--MLEKLTGRLAGSSISSCVFG-LK-K-SF-----------AD---------------KEFSHNVEVIEEGF-----F------------VGE-KVA------PFEL---FPLL------KSV-P…
Hypsibius_exemplaris_nhd315_BV898_09375_p01			PPGPLG----LPFLGS-IPSV---------TG-----M-DGYTPFS-QIA-TAY-G-GMAY-FRL--GKKK-VLVLREPDMIK-EAYKLA---AFSDR-----P---K----T-------SFKD--DGLI-------GNK-------GIIQS--------------VGNVWSEHRRLILSAFRTMGLKSASASSSSSSLAAASSVSPATQHIAEKMQHDVQEYLTFVAGP---------------GG---AT---------------SD---MA--LLERLTGRLAGSCVSSCVLG-LP-K-SF-----------AD---------------PEFVENVEVIEEGF-----H------------VGE-KLA------PFEV---LPIL------KMV-P…
XP_001899881_1_Brugia_malayi_cytochrome_P450			PPGPIP----LPFFGN-FLQI--------------DLA-YPHRSMI-KWK-KKF-G-PMFT-IWL---PGP-VIVLADYKLLR-EALVNQG-NIFAGR-----P---M----S-------FVYGIFSNHHP------DGD-------GIILS--------------QNEKWNHQRRFALRVFRNFGVGKN--------------------MMEQKIRYYADTLIQHLKKE---------------IA---ASGL-------------KTA--VI--DLHLPITFCVGNIIHDLVLG-KN-Y-EY-----------GD---------------KEFLRFKKLIDSTL-----K------------DFV-SIP----MLLVDR---YPII------RFL--…
CEF63385_1_Strongyloides_ratti_CYP18A1			----------------------------------------PYKTIL-KWK-QIY-G-DIFT-IWL---PRP-TVVLASANIIK-ETLIKNK-EIFSSR-----P---N----T-------YVYGIFTGHKP------HGD-------GIILA--------------DGDKWYTQRNFALKVFREFGVGSK--------------------RMEYKIMLHTHRMLVNIFKR---------------MG---DS---
NP_741807_2_Cytochrome_P450_daf-9_Caenorhabditis_elegans			PPGPPP----MAVFGN-SPFV---------NIL------TPEQTFL-EYR-EIY-G-PIFT-LHL---SQP-TIILAEYKTIQ-EALVKNG-QQTSGR-----S---SAES-F-------VLFT--GDRL-------NGD-------GVILA--------------MRQKWKDMRHEISRFMNKWYGA----------------------PMDELVLHHTRCLEQELAKI---------------AE-T-KS--------------------LI--DLRDPLAGAIANVIQQITIG-RN-Y-MY-----------QD---------------QEFQTQLRDINAVV-----K------------EIM-TAE----VFFVNC---YPWL------RYL-P…
NP_492267_1_Probable_cytochrome_P450_CYP36A1_Caenorhabditis_elegans			PPGPTP----WPFIGN-TFQV---------PE-----D-RIDLIIN-EFK-KKY-G-GIFT-LWL---PFP-TIVICDYDMLK-RNIVKNG-ESFSGR-----P---D----T-------FIM---DMLV-------QGN------YGLFFM--------------ENNWWKAQRRFTTHIFRSLGVGQA--------------------GTQDTIASLASGLVEKIDGQ---------------KD---KP---------------------I--ELRPLLVHVVGNVIHKHLFG-FT-R-EW-----------NE---------------TEILDFHVAINDVL-----E------------HFT-SPK----TQLLDA---WPWL------AYLDK…
NP_510207_1_CYtochrome_P450_family_Caenorhabditis_elegans			PKGPFP----LPVIGN-LHQI---------PG-----G-NLEIWFD-ELA-KIY-G-PCYT-VW---SPLP-CVVLTDFDHIK-NAFVTQ--GEFNNRA--HKP---P-ES-L-------------LHVH-------DNT-------GILNS--------------SGENWQLQRRTSLKILRDFGMGKN--------------------LMEEQIVKSVQEMMTQLEKT---------------DD---KK--------------------KA--DIFWPVQLCVGNVINQVLFG-YH-F-KY-----------DD--------------CERFQKFVSVIDFHL-----R------------TLLGKCS-----LLVSA---FPML------RHV-P…
CEF62877_1_Cytochrome_P450_18a1_Strongyloides_ratti			PPGPLP----LPFIGN-LYLI---------DL-----K-QLHLWIY-EQK-KIY-G-NVFT-IWI---PHP-QVVFADYDSID-ESLQKNA-DHFIGRNVNGFP---E------------------KTFH--EN---VNA-------GVIMS--------------EGEEWKDQRRLSIQILRNFGMSKT--------------------IMQDKIHLVIQDSWDYLESL---------------KN---KN--------------------DV--KIDKVIQLAVGNIINSILFG-YM-H-TH-----------NN--------------SDSFFKFVSALELSI-----K------------TNS-KWE----MKLLSL---IPSI------DKI-P…
NP_501470_2_CYtochrome_P450_family_Caenorhabditis_elegans			PPGPLP----LPLVGN-LHMM---------SD---DVK-PGYSLFS-NLK-EQY-G-HVYT-FWM--ASLP-IVHVTDWNLIK-QHFIKDG-GNFVGR-----P---E----F-------PMS---IELR-------QGP------YGIIES--------------HGDRWVQQRRFALHVLRDFGLGKN--------------------LMEEKVLGEVTAMLDRLRKT---------------MD-------------------------EV--DMQSVFDASVGSVINNLLFG-YR-Y-DE-----------TN--------------IAEFLDLKEKLNNHF-----Q------------LAA-KPI----GGLIGM---NPWL------GYF-P…
CEF70998_1_Cytochrome_P450_18a1_Strongyloides_ratti			PPGPVP----WLIAGN-MPQLL------------LSIN-NVDKKFL-EWK-KIY-G-GQYT-FWM--GPIP-MVFVADVETMK-LYFSKNG-EYFSNR-----W---L----N-------YIT---DTFM-------EGF------NGVLQI--------------HGDKWREQRRFSLHVLRDFGVGRA--------------------EIEKRVMYEVEKMIEVLKKD---------------CN---SK--------------------PL--DLHTYFASCVGNIIITILFG-KR-Y-NH-----------DD---------------PLFIELRDLLEKQT-----Q------------LVI-EPI----MGLYCV---LPLS------TKI-P…
NP_741638_1_CYtochrome_P450_family_Caenorhabditis_elegans			PPGPFS----LPLIGN-AHQV---------GYQLWRTG-GVTNMLN-HFR-KEY-G-DIFT-LWL--GPIP-HVNITNYELSH-EVFVKNS-TKYADK-----H---V----S-------PMI---DYVR-------KGN-------GVFFS--------------NGDKWQELRRFSMLTMRNMGMGRD--------------------LMEEKILSELDARCAEINEKS-------------IDG---TT--------------------VL--QVNEFFDLTVGSIINNMLLG-FR-FDER-----------TK---------------SRFLTMKHMFDEGM-----D------------KMT----------PLFF-T-LPVWAL---QKFL--…
CEF70479_1_Cytochrome_P450_18a1_Strongyloides_ratti			PRGPRP----LPFIGN-CHQI---------DFI------NFQEWIE-EQS-IIF-G-PMFT-IFT---PTP-TIILMNYELIK-ECFLEKQ-SETCGR-----P--------L-RNP---KVL---ISMS-------PNS-------GITSS--------------NGECWLEQRKGSLYLIRQLILKTN--------------------KIEKSITLGIQDFLKHIEQS---------------KN---KS--------------------NI--DITYITKLFVSNTLHDILFN-YR-YPPI-----------NN---------------KPFKNFINNIELAE-----E------------KLE-NYKTYIISQLIPF---YPYL------YHV--…
Rewitz2007_Aa_XP_021694486_1_Aedes_aegypti_CYP307A1			APGPYP----WPVLGS-AAII---------GQ----YP-APFMGFS-ALA-KKY-G-DVYS-IRI--GQGQ-CLVVSSLELIR-EVLNQNG-RYFGGR-----P---D----F-------LRY---HQLF-------GGDRN----NSLALC--------------DWSSLQQKRRNLARKHCS---PSD--------------ASSYYQKMSDVGVAEMHYFMDQLTDV------------V-TPG---QD---------------------F--KVKPLIMQACANMFSKYMCS-VR-F-EY-----------DD---------------AGFQKMVHSFDEIF-----Y------------EIN-QGY------AVDF---MPWL------APF--…
Rewitz2007_Ag_AHB59617_1_Anopheles_gambiae_CYP307A1			APGPVP----WPILGS-LAFL---------GQ----YD-VPFEGFT-ALA-KKY-G-DLYS-ITL--GSTR-CLVVNNLDLIR-EVLNQNG-RYFGGR-----P---D----F-------LRF---HKLF-------GGDRN----NSLALC--------------DWSTLQQKRRNLARKHCS---PSD--------------ASSYYQKMSDVGVMEMHRFMDQLDEV------------V-CPG---KD---------------------F--KVKPLIMQACANMFSEYMCS-VR-F-DY-----------ND---------------QGFMSIVRNFDEIF-----W------------EIN-QGY------AVDF---LPWL------APF--…
Rewitz2007_De_CYP307A1			APGPRP----WPIIGN-LHLL---------DR----YRDSPFAGFT-ALS-RQY-G-DIYS-LTF--GHTR-CLVVNNLELIR-EVLNQNG-KVMSGR-----P---D----F-------IRY---HKLF-------GGERS----NSLALC--------------DWSQLQQKRRNLARRHCS---PRE--------------SSSFYMKMSQIGCEEMEHWNRELSNH------------L-VPG---EP---------------------I--KIKPLILKACGNMFSQYMCS-MR-F-DY-----------DD---------------LDFQLIVQYFDEIF-----W------------EIN-QGH------PLDF---LPWL------CPF--…
Rewitz2007_Dm_NP_647975_2_Drosophila_melanogaster_CYP307A1			APGPRP----WPIIGN-LHLL---------DR----YRDSPFAGFT-ALA-QQY-G-DIYS-LTF--GHTR-CLVVNNLELIR-EVLNQNG-KVMSGR-----P---D----F-------IRY---HKLF-------GGERS----NSLALC--------------DWSQLQQKRRNLARRHCS---PRE--------------FSCFYMKMSQIGCEEMEHWNRELGNQ------------L-VPG---EP---------------------I--NIKPLILKACANMFSQYMCS-LR-F-DY-----------DD---------------VDFQQIVQYFDEIF-----W------------EIN-QGH------PLDF---LPWL------YPF--…
Rewitz2007_Dp_CYP307A1			APGPRP----WPIIGN-LNVL---------DK----YRDNPFEGFT-ELA-KKY-G-DIYS-LTF--GHTR-CLVVNNLELIR-EVLNQNG-KVVSGR-----P---D----F-------LRY---HKLF-------GGERS----NSLALC--------------DWSQLQQKRRNMARRHCS---PRE--------------SSSFYMQMSQIGCEEMEHFIREIDAK------------M-VPG---EP---------------------F--DVKTFLLRACANMFSQYMCS-QR-F-DY-----------DD---------------EEFHKIVQYFDEIF-----W------------EIN-QGH------PLDF---LPWL------YPF--…
Rewitz2007_Dp_CYP307A2			APGPQP----WPIIGN-LDLL---------GR----FKSNPFEGLG-ALT-KQY-G-DIYS-LTL--GHSR-CLVVNSLDLIR-EVLNKNG-KFIGGR-----P---D----F-------IRY---HKLF-------GGDRN----NSLALC--------------DWSNLQQKRRNLARRHCS---PRE--------------SSPYFNKMSHIGCNEINHLMRELNKT--------------QPG---KP---------------------F--DIKKLILGASANMFCQYMCS-IR-F-DY-----------ND---------------KEFRRIVRYFDEIF-----W------------EIN-QGY------SLDF---LPWM------LPF--…
Rewitz2007_Dw_CYP307A2			APGPKP----WPIIGN-LDIL---------GQ----FKHNPFEGFG-ELT-KKY-G-DIYS-LTL--GHTR-CLVVNNLELIR-EVLNQNG-KFFGGR-----P---D----F-------LRY---HKLF-------GGDRN----NSLALC--------------DWSQLQTKRRNLARRHCS---PRE--------------SSSFFTKMSQIGCNEIDNLMHELGRA------------I-VPG---ES---------------------F--DIKPLILEASANMFSQYMCS-TR-F-DY-----------DD---------------TEFKQIVRYFDEIF-----W------------EIN-QGY------PLDF---LPWL------LPF--…
Rewitz2007_Dv_CYP307A2			APGPHP----WPIIGN-LDIV---------SK----FL-NPFKGFG-SLT-KHY-G-DIYS-LTL--GQTR-CLVVNNLELIK-EVLNKNG-KFFGGR-----P---D----Y-------LRY---HKLF-------GGDRN----NSLALC--------------DWSLLQQKRRNLARRHCS---PRE--------------TSSYFAKMSRIGCNEIDNLMKNLKNA------------I-KPG---KP---------------------L--QLKPLILKACANMFSQYMCS-MR-F-DY-----------ED---------------KEFQQVVLYFDEIF-----W------------EIN-QGH------PLDF---LPWL------LPI--…
Rewitz2007_Dv_CYP307A1			APGPHP----WPILGN-LDII---------GR----FD-NPFKGFG-TLA-NHY-G-DIYS-LTF--GHTR-CLVVNNLDLIR-EVLNKNG-KFFGGR-----P---D----F-------LRY---HKLF-------GGDRN----NSLALC--------------DWSQLQQKRRNLARRHCS---PRE--------------SSSYFSKMSGIGCAEIDILMEELKKV------------I-IPG---QP---------------------L--DLKPVLNATCANMFSQYMCS-MR-F-DY-----------DD---------------MEFQQIVQFFDEIF-----W------------EIN-QGH------PLDF---LPWL------LPF--…
Rewitz2007_Dw_CYP307A1			APGPKP----WPIIGN-LDIL---------SH----YQHNPFEGFT-KLT-REY-G-DIYS-LTL--GHTR-CLVVNNLDLIR-EVLNQNG-RFISGR-----P---D----F-------LRY---HKLF-------GGDRA----NSLALC--------------DWSQLQQKRRNLARRYCS---PRE--------------SSSNFIKISDIGCQEMNELVKELDQR------------L---E---QA---------------------I--DLKSLILKACANMFSIYMCS-QR-F-DY-----------ND---------------QDFQLMVKYFDEIF-----W------------EIN-QGH------PLDF---LPWL------QPF--…
Rewitz2007_De_CYP307A2			APGPHP----WPIIGN-INLL---------GR----FQNNPFYGFG-TLT-KKY-G-DIYS-ITL--GHTR-CLVVNNVELIK-EVLNKNG-KYFGGR-----P---D----F-------FRY---HKLF-------GGDRN----NSLALC--------------DWSQLQQKRRNLARRHCS---PRE--------------ASSYFSKMSEIGDLEVNQLLDQLVNI--------------SSG---NP---------------------C--DIKPLILGASANMFCQYMCS-VR-F-NY-----------TD---------------TGFQKIVEYFDEIF-----W------------EIN-QGY------SFDY---IPWL------LPF--…
Rewitz2007_Dm_NP_001104460_2_Drosophila_melanogaster_CYP307A2			APGPHP----WPIIGN-INLL---------GR----FQYNPFYGFG-TLT-KKY-G-DIYS-LSL--GHTR-CIVVNNVDLIK-EVLNKNG-KYFGGR-----P---D----F-------FRY---HKLF-------GGDRN----NSLALC--------------DWSQLQQKRRNLARRHCS---PRE--------------SSSYFSKMSEIGGLEVNQLLDQLTNI--------------SSG---YP---------------------C--DVKPLILAASANMFCQYMCS-VR-F-NY-----------SD---------------KGFQKIIEYFDEIF-----W------------EIN-QGY------SFDY---IPWL------VPF--…
Rewitz2007_Bm_BAH47267_1_Bombyx_mori_CYP307A1			APGPVC----WPIIGS-LHLL---------GG----HE-SPFQAFT-ELS-KKY-G-DIFS-VKL--GSAD-CVVVNNLSLIR-EVLNQNG-NVVAGR-----P---D----F-------LRF---HKLF-------AGDRN----NSLALC--------------DWSNLQLRRRNLARRHCG---PKQ--------------HTDSYARIGTVGTFESVELIQTLKGL------------TSRSD---AS---------------------I--DLKPILMKSAMNMFSNYMCS-VR-F-DD-----------ED---------------LEFQKIVDHFDEIF-----W------------EIN-QGY------AVDF---LPWL------APF--…
Rewitz2007_Ms_ABI74778_1_Manduca_sexta_CYP307A1_intron_positions_unknown			APGPFP----LPVVGS-LHLL---------GR----HE-SPFQAFT-ALA-KEY-G-DIYS-IKL--GSAK-CLIVNNLALIR-EVLNQNG-NFVAGR-----P---D----F-------LRF---HKLF-------AGDRN----NSLALC--------------DWSNLQLRRRNLARRHCG---PKQ--------------HTDFYARIGSVATLESYELVQTLKSI------------TQTTE---QS---------------------I--NLKPLLMTSAMNMFTNYMCS-VR-F-DE-----------ND---------------SEFRKVVDHFDEIF-----W------------EIN-QGY------AVDF---LPWL------APF--…
Rewitz2007_Tc_XP_008200059_1_Tribolium_castaneum_CYP307A1			IPGPRP----WPLIGS-MHLL---------AG----HE-TPFQAFT-ALS-RVY-G-DIFS-IHL--GSAS-CVVVNNFKLIK-EVLIAKG-GDFGGR-----P---D----F-------ARF---HKLF-------GGDRN----NSLALC--------------DWSSLQKTRRSIARTYCS---PRF--------------TSLQYDRVNNVGEEELKSFLHQLDQL--------------PHG---QP---------------------C--NVKPAVLMVCANMFTQYMCS-TS-F-AY-----------ED---------------KGFQKIVRYFDEIF-----W------------EIN-QGY------AVDF---LPWL------LPV--…
XP_002429996_1_cytochrome_P450_putative_Pediculus_humanus_corporis			APGPRP----WPLIGS-LHLM---------GG----SS-SPFQVFT-KLS-KTY-G-SIYS-ITL--GSSS-CVVVNSFNLIK-KVLISKG-GHFGGR-----P---D----F-------IRF---HKLF-------GGDRN----NSLALC--------------DWADLQKTRRSIARLYCS---PRF--------------ASTNYDRLREVGLQEMNEFICELSNI------------T-TKS---HD---------------------V--ELKPLIMATCANMFTSYMCS-TR-F-NY-----------DD---------------KEFTKTVLLFDNIF-----W------------EIN-QGY------AVDF---LPWL------LPF--…
XP_023712274_1_cytochrome_P450_307a1-like_Cryptotermes_secundus			PPGPKP----WPVIGS-LHLL---------GQ----YE-CPFEALT-NLG-KLY-G-EIYS-ITL--GTTP-CVVVNSFQLIK-EVLITKG-SHFGDR-----P---N----F-------IRF---HKLF-------GGDRN----NSLALC--------------DWSDLQKTRRKIARLYCS---PRF--------------ASVHYDNLDQVGCAEIVEFLAELSRA------------T-KVT---QE---------------------Y--KVKPLIQAACFNMFTQYMCS-TR-F-AY-----------DN---------------AASAKVVRTFDDIF-----W------------EIN-QGY------AIDF---MPWL------LPA--…
AGI92294_1_Sogatella_furcifera_CYP307A1			MPGPKP----WPLIGD-LPRL---------GG----TA-SPFQAFS-QMS-RVY-G-EIYK-LRL--GSSD-CVVVSSFRLIK-EVLIAKG-AHFGGR-----P---D----L-------LRF---HALF-------GGDRN----NSLALC--------------DWSSLQKTRRGIARTYCS---PRF--------------ASSNYDQLDRVASQETDCLIQHVDLH------------L-RKS---NS---------------------I--HIKPLILAACANMFSSYMCS-VR-F-KY-----------ED---------------TGFRDMVRRFDVIF-----W------------EIN-QGY------AVDF---LPWL------QPF--…
AIW79977_1_cytochrome_P450_CYP307a1-like_Nilaparvata_lugens			MPGPTP----WPLIGD-LPRL---------GA----TE-SPFQAFS-ALS-RVY-G-EIYR-LRL--GTAD-CVVVSSFRLIK-EVLISKG-AHFGGR-----P---D----L-------LRF---HALF-------GGDRN----NSLALC--------------DWSSLQKRRRGIARTYCS---PRF--------------ASSNYDQLDRVANEEAECFIQHLETH------------V-QHN---AE---------------------I--HIKPLLLAACANMFSSYMCS-TR-F-QY-----------ED---------------TGFRNMVRRFDEIF-----W------------EIN-QGY------VVDF---LPWL------QPF--…
KZS09664_1_Daphnia_magna_hypothetical_protein			------------------------------------------------------------------------------------------------------------------------------------------------------------------------------------------------------------------------TSESGLMVNELSLKTAA-----------TGS---RG---
EFX88041_1_ecdysone_biosynthesis_protein_Daphnia_pulex			PPGPVG----WPVIGS-LHLL---------GQ----YE-VPFEAFS-ELS-KIY-G-DIFS-ITL--GSTP-CVVVNSFKLIK-EVLITKG-PHFGGR-----P---N----F-------IRY---DILF-------GGDRD----NSLALC--------------DWSYLQRDRRSIARHWCH---PRV--------------DSMQFDTLSRVLTSESDLMVNELSLMTAA---------A-AAG---KG---------------------I--DLKTTMMTMCANVFTHYMCS-TR-F-DY-----------NN---------------KEFGKVVRLFDQIF-----W------------DIN-QGY------AVDF---LPWL------MPV--…
XP_008211923_1_Nasonia_vitripennis_CYP307A1			-RGPRA----FPLIGS-LHKL---------GG----AG-GPFEAFT-NMA-REY-G-DIYE-IQL--GVSK-CVIVSSYKLVK-EVLITKG-SHFGGR-----P---D----F-------MRF---HQLF-------GGDRN----NSLALC--------------DWSDIQRKRRSIARSFCS---PRG--------------GSSQQEELSRVAIDEMAKLLDQLSQPSNTE--------V-LRG---EK---
Rewitz2007_Aa_Aedes_aegypti_CYP307B1			APGPKS----YPIIGN-LKDL---------DG----YE-VPYQAFS-VLA-KKY-G-PVVN-LKL--GVVD-AVVINGIEHIK-EVLINKA-QYFDSR-----P---N----F-------RRY---QLLF-------SGNKE----NSLAFC--------------DWSEVQKARRDMLVPHTF---PRN--------------FSGRFNELNGVINDEIRLVIGESN-----------------VN---RV---------------------I--EIKPIIMNICANVFSQYFAS-HR-F-EL-----------ED---------------PKFQKLVKNFDQIF-----Y------------EVN-QGY------AADF---LPFL------LPL--…
Rewitz2007_Ag_Anopheles_gambiae_CYP307B1			APGPKN----YPIIGA-LKEL---------NG----YE-VPYQAFS-DMG-QRY-G-PVTA-LRL--GSVN-AVVVNGFESIK-EVLINKG-QHFDSR-----P---N----F-------RRY---QLLF-------SGNKE----NSLAFC--------------DWSEVQKARRDMLVPHTF---PRN--------------YSGRFDELNTIVVDEIGQMLGSVQ-----------------HG---TT---------------------V--AIKPLVLSICANAFSQYFGS-HR-F-EV-----------ED---------------PRFQQLVRNFDQIF-----Y------------EVN-QGY------AADF---LPFL------LPL--…
Rewitz2007_Am_Apis_mellifera_CYP307B1			PPGPKP----WPILGS-LHIL---------GR----YD-VPYKAFA-DLV-RDF-DCQVIK-LRM--GSVP-CVVVNGLENIK-EVLTVKG-HHFDSR-----P---N----F-------ARY---HLLF-------GGNKE----NSLAFC--------------NWSDVQKARREMLRAHTF---PRA--------------FSTRFNELNGIIGDEMEFMVNHLDSL---------------SG---TS---------------------V--HAKPLILHCCANIFITYLCS-KN-F-HL-----------EH---------------DGFRNMVENFDKVF-----F------------EVN-QGY------AADF---LPFL------MPL--…
Rewitz2007_Tc_Tribolium_castaneum_CYP307B1			PPSPLK----LPIIGH-LHLM---------SG----YQ-VPYQAFT-SLS-KKF-G-SVFG-LQL--GYVK-CVVINGQKNIR-EALVTKG-HHFDSR-----P---N----F-------ERY---QQLF-------SGNKE----NSLAFC--------------NWSTTQKTRRDMLKAYTF---PRA--------------FTNRFYTLEELVSSGTRSVVAALST---------------------NT---------------------T--STKSVISRHCANIFTRHFCS-KS-F-DV-----------DE---------------ATFVEMVDNYDEIF-----Y------------EVN-QGY------AADF---LPFL------LPF--…
AIW79978_1_cytochrome_P450_CYP307B1_Nilaparvata_lugens			APGPRA----WPVLGS-LHLM---------AG----YR-VPYQAFS-TLA-QRY-G-AVFG-MQL--GSVQ-CLVVNGLDNIR-EVLMSKN-NHFDGR-----P---D----F-------TRY---KQLF-------AGDKD----NSLAFC--------------NWSDLQKTRRDMLQAHTF---PRP--------------FTSRYNQLDEILSEEWSHLYVQLKSS---------------NN---SK---------------------M--ALKPLIVQGCANIFTSYFCS-KR-F-DS-----------DN---------------VEFMRMVRNFDEVF-----Y------------EVN-QGY------AADF---IPWL------MPL--…
BAR80873_1_Ornithodoros_moubata_CYP_family			-P-PWG----LPVIGA-SYIV---------AR----YE-NPWEAFS-ALS-RLY-G-SVFQ-LCL--GSRT-CLVVSSPDALR-QVLLGKTANDFVDR-----P---D----F-------LRY---HAIF-------RGDRN----LSLALC--------------DWSSKHRRRRELTHSWLH---PRA--------------GSDSRARLGRCVRQELSALLEHFDAT---------------HG---QA---
KFM69710_1_Stegodyphus_mimosarum_hypothetical_protein			-PGPIA----FPVIGS-SHVV---------AP----YS-NHWVAFS-TLR-KQF-G-DIYG-ITL--GSRK-CVVISNMALIK-EVLVTKS-LDFANR-----P---D----F-------LRF---HAIF-------RGDRN----LSIALC--------------DWSDKQKTRREIAFPFMH---PRM--------------SSLDGSRMNSFITKEMTELVTALSKC---------------EN---KP---
XP_015926868_1_cytochrome_P450_307a1_Parasteatoda_tepidariorum			LPGPKG----LPLLGS-SHVV---------GR----FK-NPWDAFS-GWR-KQF-G-DIYG-MTL--GSRR-CVVISNMSLIK-EVLVAKG-QEFANR-----P---D----F-------LRF---HAIF-------RGDRN----LSIALC--------------DWSDKQKTRREMAFPFMH---PRV--------------ATLDGNRMNNIIMYELQELVSALSKV---------------QN---QK---------------------L--SARSYLLFTTANIFYQYICS-KR-F-SD-----------QD---------------TNFLKLIQIYDLVF-----R------------ELF-KGF------AIDF---MPWL------KVF--…
XP_013773645_1_cytochrome_P450_307a1-like_Limulus_polyphemus			LPGPRG----LPVLGS-SHII---------GR----YD-NPWDGFS-ALR-KKY-G-DVYG-VTL--GSRR-CVVVSSLAAMR-EVLVSKS-KDFANR-----P---N----F-------LRF---HAIF-------RGDRN----FSVALC--------------DWSPKQKTRRELAFPYMH---PRS--------------ASHGVERMNSFITKELQDLISSLLTV---------------QN---QV---------------------I--EPRPFILVCTANIFYQYLCN-KR-F-EP-----------KD---------------PTFQKVVEIYDVVF-----R------------ELF-QGF------AIDF---MPWL------KVF--…
XP_013776304_1_cytochrome_P450_307a1-like_Limulus_polyphemus			LPGPRG----LPVLGC-SHII---------GR----YN-NPWDGFS-ALR-KVY-G-DVYG-LTL--GSRK-CVVVSSLSAMK-EVLIGKS-KDFANR-----P---D----F-------LRF---HAIF-------RGDRN----LSIALC--------------DWSSKQKTRREIAFPYMH---PKA--------------TSLGINRMNAFITNELQELVSALTTV---------------RN---QL---------------------I--EPRPFLLAATANIFYQYLCS-KR-F-DP-----------KD---------------PTFQRMIKIYDVVF-----K------------EIF-QGF------AIDF---MPWL------KIV--…
XP_013782877_1_cytochrome_P450_307a1-like_Limulus_polyphemus			LPGPHG----LPVLGC-SHII---------GR----YN-NPWHGFS-NLR-KQY-G-DVFG-LTL--GSRK-CVVVSSLSAMK-QVLVSKS-EDFANR-----P---D----F-------LRF---HAIF-------RGNRN----YSIALC--------------DWSSKQKVRREIVFPYMH---PKC--------------VSFGIDRMNTFITRELQELVTTLLTV---------------EN---QL---------------------I--EPRPFLLVCTANIFYQYLCS-KR-F-HT-----------KD---------------PTFQRIVRIYDVVF-----R------------ELF-QGF------AIDF---MPWL------KVF--…
T1IKZ0_Strigamia_maritima_uncharacterized_protein			-PGPRE----WPIIGS-ALTM---------AK----YT-KPWEGFS-ALR-KVY-G-DIYG-MRI----------------------------------------------------------------------------------AVALC--------------DWSEKQKKRRDITFPFTH---PRS--------------NTFGLEQLETCIEVTIKDILDQIHSL---------------NG---SQ---
XP_003747195_1_Galendromus_occidentalis_CYP307A1-like			-PGPGG----IPVLGA-SPQL---------GK----YA-NVWDGFS-ALN-HKY-G-DLVG-VQI--GSRY-CLVVRSAEYIR-EILVTKA-NQFSNR-----P---D----F-------ARF---HAIF-------RWNRD----LSVALC--------------DWSSKQKTRRDILYPPLH---PKG--------------GSCMQMKLCSAVEQQFGLLLDKLKDS---------------NG---VP---
XP_002403504_1_Ixodes_scapularis_hypothetical_protein			-PGPKG----FPVIGS-SHII---------GR----YP-NVWDAFG-DLR-RQY-G-DVFA-LTL--GSKR-CLVVSSVEALR-EVLVAKA-ADFADR---------------------------------------------------------------------------------RTRCA---TTP--------------SSR-------------------------------------ATG--------
XP_002425350_1_cytochrome_P450_putative_Pediculus_humanus_corporis			LPGPKR----LPIIGN-LHLL---------RG----YK-VPYQAFT-DLS-LKY-G-KIYH-LQL--GTVS-SVVVHGLDNIR-EVLIQKS-NHFDSR-----P---N----FDRHVDTLVRF---SKYA-------ANNNN----NNNDNC-----------------------TVITKPVIE---PQN----------------------------------------------------------------------------------PV--SIKDYLLPTCCNIFLRYFCS-AN---DYLKKTNDNNNHNDN---------------HEYISFVNDFDKIF-----Y------------EVN-QGY------AYDF---LPFL------KFF--…
XP_015786101_1_Tetranychus_urticae_CYP307A1			-PSPSK----LPIIGH-LHLL---------AK----FPDNPWKGFD-LIR-EQY-G-DVVS-LQL--GSYN-ALLVSSLDKMK-EVLITKG-KIFSDR-----P---D----F-------HRY---RIIF-------GGDRE----NALALC--------------DWSELQKTRRVLCSISTT---PKF--------------ASASYEMLDKAIVSELKLFFDFIEAS------------------P-ER---
Rewitz2007_Aa_AAX85205_1_Aedes_aegypti_CYP302A1			IPGPRG----PFGLGN-LYQYIPG-----IGK--YSFD-ALHESGQ-DKY-EKY-G-PIVR-ETMV-PGQD-IVWLYDPNDIA-AVLNDKTPGIYPSR-----R---SHTA-L-------AKY---RRDRPNVY---RTA-------GLLAT--------------NGIEWWKIRSELQKGLSS---PQS------------------VRNFLPLTDKVTREFVASMNST--------------------E----------------HD---CV-PDFMPAISRLNLELICVMAFD-VR-LDSF-----------SDEQMK--------PN-SLSSRLMESAEVTN-----Q------------SIL----------PTDQ-G-FQLW------KYF-E…
Rewitz2007_Ag_ABU42523_1_Anopheles_gambiae_CYP302A1			IPGPRG----PLGLGN-LYQYIPG-----IGR--YSFD-ELHRSGE-DKY-RQY-G-SIVR-ETMV-PGQD-IVWLYDPDDVA-TVLDDRTPGMYPSR-----R---SHTA-L-------EKY---RKDRPNVY---RTA-------GLLPT--------------NGAEWWKIRSELQKGLSS---PQN------------------VRNFLPATDKITKEFVTRLRAQ---------------ME-PGK----------------SI---LI-EDFMPLVSRLNLELICLLAFD-VR-LDSF-----------SEEQMD--------PG-SLSSRLMESAETTN-----S------------CIL----------PTDQ-G-FQLW------RYF-E…
Rewitz2007_Dm_AAF60174_1_Drosophila_melanogaster_CYP302A1			IPGPRG----PFGMGN-LYNYLPG-----IGS--YSWL-RLHQAGQ-DKY-EKY-G-AIVR-ETIV-PGQD-IVWLYDPKDIA-LLLN-E--RDCPQR-----R---SHLA-L-------AQY---RKSRPDVY---KTT-------GLLPT--------------NGPEWWRIRAQVQKELSA---PKS------------------VRNFVRQVDGVTKEFIRFLQES--------------------R----------------NG---GA-IDMLPKLTRLNLELTSLLTFG-AR-LQSF-----------TAQEQD--------PS-SRSTRLMDAAETTN-----S------------CIL----------PTDQ-G-LQLW------RFL-E…
Rewitz2007_Dp_Drosophila_pseudoobscura_CYP302A1			MPGPRG----PWGLGN-LYNYMPI-----IGS--YSFL-RLHQAGQ-DKY-ERY-G-AIVR-ETMA-PGQD-IVWLYDPKDIA-KLLN-E--RDCPQR-----R---SHLA-L-------AQY---RRQRPHVY---KTT-------GLLPT--------------NGPEWWRLRSQLQKELSA---PKS------------------VRNFIPQVDGVTREFLTFLRES---------------SD--------------------DG---DA-IDMLPKLTRLNLELTCLLTFG-AR-LQSF-----------SPEEQS--------PQ-SRSTHLMHAAETTN-----S------------CIL----------PTDQ-G-LQLW------RLM-E…
Rewitz2007_Am_Apis_mellifera_CYP302A1			IPGPKS----LPIIGT-LYKYLPF-----IGE--YSFT-NLYESGK-KKL-KCF-G-PLVR-EEII-PNVN-VIWIYRPEDIA-EIFKAES-GLHPER-----R---SHLA-L-------LKY---RKDRPNIY---NTG-------GLLPT--------------NGSEWWRLRKEFQKVSSK---PQD------------------VINYLKETDCVIQEFVELCNNE------------------------------------------KF-ADFLPLLSRLFLELTCLVVFD-IR-LNSF-----------SKEERC--------EN-SISSKLIKAAFATN-----S------------AIL----------KLDN-G-LQLW------RLF-E…
XP_001601675_1_Nasonia_vitripennis_CYP302A1			-PGPKA----LPLIGT-LYKYLPL-----IGE--YDMK-KLHKNGA-AKY-AEY-G-PLVR-EEIV-LGEP-IVWVFRPEDIA-EVFKADT-GRYPER-----R---SHRA-L-------FKY---RLDRRWIY---NSG-------GLLPT--------------NGPDWWRLRKEFQKALSR---PRN------------------VVNYAEDTDEIVRRFVSVCEDG-------------------------
XP_002426284_1_cytochrome_P450_putative_Pediculus_humanus_corporis			IPGPKS----LPFIGT-LFYYLPV-----IGK--YKFD-ELYLNGL-KKY-NEF-G-PIIK-EEIV-PGTN-IIWLFNPDDIK-KLFKIE--GRYPER-----R---SHLA-L-------QHY---RNHRKDLY---NSG-------GLLPT--------------NGPEWYRLRSFFQKGLSS---PKN------------------VRSYISQTNDIVDCFISHLGDS--------------------Q----------------SS---KT-EDFINKLSRLFLEILGVVIFD-SR-LNSF-----------TTEELK--------PQ-SKSSKLMESALTIN-----S------------CIL----------KTDN-G-LRLW------RFW-N…
Rewitz2007_Tc_XP_974252_1_Tribolium_castaneum_CYP302A1			IPGPLS----LPLVGT-LYLYFPF-----IGR--YQFD-RLHKNAL-KNF-QLY-G-PIIR-EEIV-PGEH-IVWLGDPDDIA-KMFHTE--GTYPYR-----K---SHLT-L-------EKY---RLDRPHIY---NSG-------GLLPT--------------NGPEWSRIRKVFQKGLSG---PTE------------------ALSFIKGSDDVISEWLDTRFKK---------------IH---K----------------ET---SN-MDFLQELSRLFLELIGVAAFD-IR-FQSF-----------HDDELD--------PC-SKSTKLLESAFVTN-----S------------TIL----------KTDN-G-PQLW------RKF-E…
EFX63066_1_Daphnia_pulex_CYP302A1			-PGPKP----LPVVGN-IWRYA-------IGQ--YSFD-QLHVTGLKAKY-LQF-G-PIVR-EEIL-PGVN-LLLLYRPEDIE-RMYQVE--GRYPSR-----R---SHTA-L-------EFY---RLQRPHIY---NSG-------GLLPT--------------NGPEWFRLRQALQRPINM---MEN------------------IRQYIPGIDNISSEFAEQIAIS---------------IK---K----
Rewitz2007_Bm_NP_001036953_1_Bombyx_mori_CYP302A1			IPGPRS----YPIIGT-LHKYLPL-----IGD--YDAE-ALDKNAI-LNW-RRY-G-SLVR-EK---PIVN-LVHVYDPDDIE-AVFRQD--HRYPAR-----R---SHTA-M-------NYY---RTNKPNVY---NTG-------GLLAT--------------NGPDWWRLRSIFQKNFTS---PQS------------------VKTHVSDTDNIAKEFVEWIKRD--------------------K----------------VS---SK-NDFLTFLNRLNLEIIGVVAFN-ER-FNSF-----------ALSEQD--------PE-SRSSKTIAAAFGSN-----S------------GVM----------KLDK-G--FLW------KMF-S…
Rewitz2007_Ms_ABC96069_1_Manduca_sexta_CYP302A1_Intron_positions_unknown			IPGPKC----YPVIGT-LHKYLPF-----IGD--YDAE-ALDKIAW-LNY-RRY-G-CLVR-EV---PGVN-VIHVYDPDDIE-AVFRQD--DRFPAR-----R---SHLA-M-------YHY---RKNKPQVY---NTG-------GILST--------------NGPEWWRLRSTFQKNFTS---PQS------------------VKAHVECTDDIAKEFVQWVHNR--------------------K----------------FR---CN-EDFLIYLNRLNLEIIGAVAFN-ER-FDSF-----------SPQEQH--------SK-SRSSKIIQAAFGSN-----S------------GVM----------KLDK-G--FLW------KFF-K…
AJA06113_1_Portunus_trituberculatus_CYP302A1			-PGPSC----LPLIGC-MHHYLPY-----IGQ--YSPK-RLHHNGR-LKL-QQF-G-PIVR-ENLP-GNTN-LVYLFDPEDIE-AMYAEE--GRYPSR-----R---SHLA-L-------QKY---RLDRPHMF---STG-------GILPT--------------NGKHWWELRRRAQKSMNK---VSA------------------VTSRLPQVDEICREFAELVCKM---------------RR---EG---
AIL94171_1_Tigriopus_japonicus_CYP302A1			-PGPKA----LPFIGT-LHHYFIT------KK--YSFE-ELHKSCL-SKY-NEF-G-PIVR-EQFA-PDNV-AVWLFNPEDIQ-KMYETE--GKCPAR-----R---SHLA-L-------EKY---RLDHPESY---NNG-------GLLPT--------------NGPEWMRIRQAFQP-LLK---PQK------------------VEMFLGQNQGLCDDFIAMIRDK--------------------DT---
AKH03533_1_Paracyclopina_nana_CYP302A1			IPGPRS----WPLIGN-LHEYTVS------KK--YDFQ-RLYKNGL-SKY-REF-G-PVVK-EEIV-SGLP-IVWIFDPQDVK-AMFMAE--GKFPSR-----R---SHLA-L-------EHY---RKSKPEVY---NNG-------GLLPT--------------NGCEWSRLRLAAQKPLTM----AL------------------LEGHKKAINEASLDFCSKIRHQ--------------------R---------------------SV-DNILEELKGFFLEVTGLVVLG-TS-LKAM-----------QG--------------HNEAETLIKAAMDTN-----A------------HVL----------KTDN-D-LRLW------RFF-E…
AGU16444_1_Sogatella_furcifera_CYP302A1			-PGPRS----FSFLGT-KPLFWKI-----VGK--YDRD-QHMDTYF-KFY-KEF-G-QIVR-EDVH-PKHS-LVHIYNPADMQ-TMFIYE--GTYPQR-----Y---SHMV-L-------EKY---RLEKPQVY---ASG-------GILPS--------------NGPAWYALRKKFQKSLQD---YKE------------------VEKYVERVEQITEEFLDA------------------------Q----
BAR80872_1_Ornithodoros_moubata_CYP_family			-PGPRS----LPFIGT-SWQYFRG------GR--YSLF-KLHEACM-DKY-CRY-G-DLMK-EEYQ-WRSP-VVHAFNPNDFE-TVFRHQ--GRCPVR-----P---PNAF-V-------SKY---RRERADRY---DSV-------GLSNA--------------LGEEWYKLRSALAPVLLQ---MKN------------------VQTLCSQQERISEHFAMYLKGL---------------RN-P-E----
XP_002401077_1_Ixodes_scapularis_CYP_family			-PGPKS----LPLIGT-SWQYFRW------GR--YSLY-QLHEACA-DKY-RRY-G-DVMK-EEYQ-WQVP-IVHAFNPEDFE-TIFRHQ--GRCPIR-----P---ANEF-V-------RKY---RTEHPHKY---SNV-------GLSNA--------------LGEEWHTLRTALAPVLLQ---MRS------------------VPGLAAQQSEICEDFVSYVRFV---------------RN-S-K----
KFM62388_1_Stegodyphus_mimosarum_CYP314A1			-PGPRS----IPFIGT-AWQYFPG------GR--YNLS-NLHEACV-DKY-LRY-G-PIVR-EEFQ-WRKP-VVHLYRPKDFE-DVFRMQ--GKMPMR-----P---ISEF-V-------KHY---RLSNPDKY---DSP-------GLANS--------------VGEEWLRLKTLLMPVLLN---DEK------------------LNYLHGSVNDICDDFTELLRAV---------------RC-R-K----
XP_003748577_1_Galendromus_occidentalis_CYP314A1-like			-PGPWS----FPLVGT-NWQYW--------GQ-KQDLF-QLHKAFE-HKL-LKY-G-PICK-EEYQ-YRRP-VVHLFHAESFP-ALFRSQ--GSCPIR-----P---PNEF-V-------CKY---RREHPEKY---SGV-------GLSNA--------------LGEEWRSMRLALAPVLRQ---MSA--IH--------------TKDMLDIQTEICDDWVRHLQES---------------AQ--------
BAV93930_1_Chamberlinius_hualienensis_CYP314A1			-----------PFIGR------------------YTLE-NLHRANV-DKY-FRY-G-KICK-EEFV-WGRP-LIQVFDPDDIE-KVLRNQ--GKFPLR-----P---QNEA-A-------VMF---RKSRPELY---SSV-------GLVNS--------------AGEEWHRLRSGLVGFIVK---PGV------------------VTDFAIHQNAICDDLIQLLVDS---------------SH---S----
T1IXW7_Strigamia_maritima_uncharacterized_protein			--------K------------------------------KLHKANF-DKY-YKY-G-TVMK-EEFR-YGFP-LVQIFDPKDIE-TVMKHQ--GRCPMR-----P---ANEA-V-------AHF---RRSCPERY---ASL-------GLVNA--------------QGDEWNNLRCKLNPVLLR---QKV------------------INQYLPALNDVADDFCSLLRSL---------------RD---D----
XP_015795752_1_Tetranychus_urticae_CYP314A1			----------------------------------------LHEALE-AKH-SRY-G-SIKI-EKRY-WKRT-IVYVFNPADIE-KILRAQ--GKCPYR-----P---ANEF-L-------VKY---RKSRPDRY---PTV-------GFSNL--------------QGEDWFSQRLLIAPVLLS---NSI------------------ANVYTPQLNIIVNDFVNYLQHQ---------------SQ-Q-K----
XP_018496046_1_Galendromus_occidentalis_uncharacterized_protein			-PGPQP----LPIVGN-IWRYILP-----FGG--FDIT-KMHLNAA-KLK-REF-G-NLVR-EKVV-ADRT-LVHVFDPRDIE-TVFRNE--GRYPTR-----L---SHRA-L-------LKY---REQRPNTY---RNG-------GVIPT--------------NGAEWAELRQKFQMPMLR---KES------------------LELYRDGLFDVADDVLDICHEF---------------GS---K----
EFX79020_1_Daphnia_pulex_hypothetical_protein			-PGLRS----VPILGT-SWAMLPV-----VGA-GIPIT-RILELYK-LQF-EKH-G-YIWR-DIIP-GAPP-IVSTTRPEDAE-KVFRTE--GKFPER-----P---GFET-L-------KAY---REKRIEQF---TSA-------GILAG--------------NGESWWNVRSKAQQPFLK---TKN------------------VNNYIPVLGQIAQEFIDRIRLI---------------RQ---E----
EFX79019_1_Daphnia_pulex_hypothetical_protein			VPGLRV----LPIIGT-TWGFFPH-----IGD-GIPIS-RMLELQK-LRF-KQF-G-YIWR-DIVP-GRPP-IVYTADPEDVE-KLFKTE--GKHPVR-----P---GMET-I-------KAY---RAQRIQDF---SSA-------GILLS--------------SGEEWWNTRSKAQHTFLK---PKN------------------VTHYITELSEIADDFVNRIRLI---------------RP---E----------------NN---EMTPDFLNEMYRWALETVGVVGLN-TR-LGCL-----------QQ-DLA--------PD-SEAQKMIDAANFSF-----S------------AIN----------ELEH-K-FPFW------KFF-V…
XP_013785951_1_probable_cytochrome_P450_301a1_mitochondrial_Limulus_polyphemus			MPCVKS----YPIIGS-TWVYLPL-----IGK--YDIT-RFHVSNF-MKF-QEY-G-KIVR-ENVG-GRFT-TVLLFDPKDIE-IMFRHE--GKYPVR-----V---EIES-L-------AAY---RKMREKYF---RSG-------GLLAI--------------QGKEWYDLRTKVQTQLLR---PKS------------------IQSYLNQMDQVANDMITRMIHL---------------MD---N----------------TG---EV-PDFLNELYKWALESVALVALD-AR-LGCV-----------DL-EQA--------PN-SQSQRLIVAVNDIF-----Q------------GMN----------DLEFMP-LSLW------KFF-P…
XP_015924581_1_probable_cytochrome_P450_49a1_Parasteatoda_tepidariorum			MPGPKE----LPFLGN-IHRYLPI-----TGE--FSMK-TWHEAQA-TKF-KKY-G-SIVR-EQIV-PGVT-MVHLYDPKDME-AVSRNE--GIHPKR-----E---FFVA-M-------RKI---REDNKEAY---SSV-------GVAAA--------------NGEDWHYMRTRTQRVMMR---PQI------------------MKMYLPQINIIADDLISRIRKL---------------RQ---A----------------DH---QV-PMLINEFFKWALESVTYILFT-ER-LGCL-----------DD-NVT--------ED-SITQKYIQSVNDFF-----Q------------LSA----------KVEL-STFPIW------RAY-P…
XP_015782475_1_Tetranychus_urticae_CYP302A1			-PGPKP----MPLIGN-TWRYLPY-----IGE--YDIE-KTPENCE-ANL-KKY-G-PLVR-EVLF-GKFS-ILHVFDPSDMD-SVFRNE--GKYPYR-----R---SHRA-L-------CKY---RHDRPHIY---SSG-------GMFTE--------------NGDAWYRSRKLVQSMLLN---QSQ------------------INQFIPEISLTADQLISNILEI---------------RS---L----
BAM73846_1_Bombyx_mori_CYP_family			-PGPRP----IPILGN-TWRMVPV-----IGQ--FDIS-EFAKVTK-QFL-DTY-G-RIVR-GGLI-GRPD-LLFVYDADEIE-RMYRRE--GPTPFR-----P---AMPC-L-------VKY---KSEVRKDF---FGE-------GVVGV--------------HGDQWRRFRSKVQRPILQ---PQT------------------VKKYVAPIELVTEDFIKYMVDA---------------RD---E----
XP_002425735_1_cytochrome_P450_putative_Pediculus_humanus_corporis			VPGPKP----LPLIGN-TWRLLPY-----IGQ--YQVS-DLGKVSK-ILY-DTY-G-KVVKMSGLI-GRPD-LLFLYDCNEIE-KVYRNE--GPTPFR-----P---SMPC-L-------VNY---KSQVRKDFF-GEMG-------GVVGV--------------HGEPWRKFRTKVQKPVLQ---IQT------------------VKKYIQPIEEVTLDFINKIEKM---------------RD---E----------------NL---EMPKDFDNEIHKWALECIGRVALD-VR-LGCL-----------ND-NLS--------PD-SESQKIIECARYAL-----R------------NIA----------ILEL-K-APFW------RYI-P…
XP_016768245_1_PREDICTED_probable_cytochrome_P450_301a1_mitochondrial_isoform_X1_Apis_mellifera			IPGPKP----IPFLGN-TWRFIPF-----IGD--FKIQ-AVDQVSK-KLY-KEF-G-DIVKVEGLL-GRPD-MVFIYDANEIE-RIFRQE--ERMPYR-----P---SMPS-L-------NYY---KHVLRKEFF-KENA-------GVIAV--------------HGESWYNFRSKVQQVMLQ---PRT------------------ARMYITSMEEASLAFLERIKKI---------------RN---K----------------ND---EVPDDFLNEIHKWSLESIARVALD-VR-LGCL-----------DD-D----------AN-IETQQLIDAVTTFF-----K------------NVG----------ILEL-K-IPFW------KLF-N…
Rewitz2007_Aa_XP_021712285_1_Aedes_aegypti_CYP314A1			IPGPKR----LPLVGT-RWMYY-------VGR--YKLN-KMQDAFV-DLH-KRY-G-NIVL-EF---DHVP-IVNLFDRVDME-KVLKYP--SKYPYR-----P---PTEI-V-------EYY---RRSRPDRF---AST-------GIVNT--------------QGEQWHELRVKLTSGIMS---RKL------------------LQAFIPTLNEIADEFVTLIRQK---------------RD---S----------------ND---CV-KDFQDIANTVGLEIICCFVLG-RR-MGYM-----------SG-DKQ--------KN-EKFVKLAEAVKSTF-----M------------YIS----------QSYY-G-VKLW------KYL-P…
Rewitz2007_Ag_Anopheles_gambiae_CYP314A1			IPGPRR----LPLIGT-KWRYF-------FGR--HRYA-KVHETFM-EMH-RRY-G-PIML-DV---DTVP-IVNLFDRADME-KVLRYP--SRYPFR-----P---PTEI-V-------EVY---RSSRPDRF---GVT-------NLINA--------------QGAKWHELRAKLTTGITS---RRV------------------LQAFIPSVNEICDDFVDLVRRQ---------------RA---D----------------DG---TI-RNFQDIANSVGLEIICCLVLG-RR-MGYL-----------TT-NR---------QN-AKFMRLAEAVKESF-----V------------YIG----------ESYF-G-LKLW------KYV-P…
Rewitz2007_Dm_AAQ05972_1_Drosophila_melanogaster_CYP314A1			IPGPKR----IPFLGT-KWIFLLF-----FRR--YKMT-KLHEVYA-DLN-RQY-G-DIVL-EVMP-SNVP-IVHLYNRDDLE-KVLKYP--SKYPFR-----P---PTEI-I-------VMY---RQSRPDRY---ASV-------GIVNE--------------QGPMWQRLRSSLTSSITS---PRV------------------LQNFLPALNAVCDDFIELLRAR---------------RD---P----------------DTL--VV-PNFEELANLMGLEAVCTLMLG-RR-MGFL-----------AI-DTK--------QP-QKISQLAAAVKQLF-----I------------SQR----------DSYY-G-LGLW------KYF-P…
Rewitz2007_Dp_Drosophila_pseudoobscura_CYP314A1			IPGPQR----IPFLGT-KWIFFVF-----FRR--YKMT-KLHEVYA-DLN-RRY-G-DIVL-EVMP-SNVP-IVHLYKREDLE-KVLKYP--SKYPFR-----P---PTEI-I-------VMY---RQSRPDRY---ASV-------GIVNE--------------QGPMWQLLRTSLTSSITS---PRV------------------LQNFLPALNAVCDDFIDLLRAR---------------RD---P----------------DTL--VV-PNFEELANLMGLEAVCTLMLG-RR-MGFL-----------AA-DAK--------QP-QKISQLAAAVKQLF-----I------------SQR----------DSYY-G-LGLW------KYF-P…
Rewitz2007_Am_Apis_mellifera_CYP314A1			VPGPFS----LPIFGT-RWIFSCI------GY--YKLN-KIHDAYK-DLN-QRY-G-ALCK-EEAL-WNFP-MISVFSRQDIE-TIIRRN--SRYPLR-----P---PQEV-I-------SHY---RRTRRDRY---TNL-------GLVNE--------------QGQTWHDLRVALTSELTA---AST------------------VLGFFPALNIVADSFIELIRRQ---------------RV--------------------GY---KV-TGFEELAYKMGLESTCTLILG-RH-LGFL-----------KP-DS---------SS-ELATRLAEAVRIHF-----T------------ASR----------DAFY-G-LPLW------KLL-P…
NP_001166018_1_Nasonia_vitripennis_CYP314A1			-----------------SWIFFGF------GP--YHID-KIHEAYK-DMK-MRY-G-PVCK-QESY-WNWP-IISVFDRSGIE-TILKRS--SKYPLR-----P---AQEI-I-------SHY---RQTRTDRY---TNL-------GLVNE--------------QGVTWQKLRATLTPELTG---VKT------------------ILGFFPALNGVTDDFVDLIRNR---------------RT--------
AQM57050_1_Sogatella_furcifera_CYP314A1			-PGPIA----LPILGT-RWIYSVR----------YDMD-KVHEAYK-DMF-QRY-G-NVVK-EEAL-WNFP-VISLITKEDIE-KVLRKS--SKYPLR-----P---PTEV-T-------AHY---RATRPDRY---TNG-------GLVNE--------------QGETWHKLRKLLTPELTS---VQT------------------MKQFLPEVNHVIEDFIRLIETS---------------TD-Q-Q----
XP_002425642_1_cytochrome_P450_putative_Pediculus_humanus_corporis			IPGPRPS---LPILGT-RWIFSSI------GP--YKLN-KIHEAYK-HMF-EEY-G-KVVK-EETL-WNHP-VVNIMDKKSIE-EVLMHH--SKYPLR-----P---PTEV-T-------VYY---RKSRPDRY---TNL-------GIINE--------------QGEIWHNLRSVLTAELTS---TKT------------------VMRFLPEQNAVTDDFISLLKTT---------------RN---D----------------NN---EV-HSFEEFTNRMGLEITCTLILG-RR-MGFL-----------DD-E----------VD-ELAEKLAAAVKVHF-----C------------ASR----------DTFY-G-LPFW------KAF-P…
Rewitz2007_Bm_NP_001106219_1_Bombyx_mori_CYP314A1			LPGPQP----LPFLGT-RWLFW--------SR--YKMN-KLHEAYA-DMF-KRY-G-PVFM-ETTP-GGVA-VVSIAERTALE-AVLRSP--AKKPYR-----P---PTEI-V-------QMY---RRSRPDRY---AST-------GLVNE--------------QGEKWYHLRRNLTTDLTS---PHT------------------MQNFLPQLNTISDDFLELLNTS---------------RQ---S----------------DG---TV-YAFEQLTNRMGLESVCGLMLG-SR-LGFL-----------ER---W--------MS-GRAMALAAAVKNHF-----R------------AQR----------DSYY-G-APLW------KFA-P…
Rewitz2007_Ms_ABD18735_1_Manduca_sexta_CYP314A1_intron_positions_unknown			LPGPQP----LPFLGT-RWLFW--------SR--YKMN-KLHEAYE-DMF-RRY-G-PVFA-ETTP-GGAT-IVSIADREALD-AVLKAP--AKRPYR-----P---PTEI-V-------QVY---RRSRPDRY---AST-------GLVNE--------------QGDKWLHLRRHLTVELTS---PNT------------------MQGFMPELNSICEDFLDLLQSS---------------RQ---A----------------NG---TV-HGFDQLTNRMGLESVCGLMLG-SR-LGFL-----------ER---R--------MS-GRAATLAAAVKTHF-----R------------AQR----------DSYY-G-APLW------KFA-P…
Rewitz2007_Tc_NP_001123894_1_Tribolium_castaneum_CYP314A1			IPGPLA----LPGLGT-TWIFF-------FGG--FSFN-RLHLYYE-NMY-KRY-G-PVMK-EEYW-CNIP-VINLFEKREIV-KVLKAG--GKYPLR-----P---PVEA-V-------AHY---RRSRPDRY---ASI-------GLVNE--------------QGEAWYDLRSTLTPALTS---PKT------------------ITSFLPEAQQIADDWCNLLKLS---------------RD---K----------------NG---RV-SNLNYIADRLGLELTCALVLG-RR-MGFL-----------LP-GA---------ET-ETGEKLAEAVRQHF-----L------------GTR----------DTYF-G-FPFW------KLF-P…
BAF35770_1_Daphnia_magna_CYP314			-PGPLP----IPFFGS-QWLYSWI------GP--YFLD-KLHLANE-DKY-FKY-G-PIVK-EHYL-WNFP-IVHLYDKNDIE-TVLKYS--SKYPIR-----P---GLEA-Q-------IFY---RNSRPDRY---KSV-------GLVNV--------------QGLEWHHLRSKLTTQLAS---TAL------------------GDHTVKQLSIISEELIEKIREE---------------RD---A----
EFX77008_1_Daphnia_pulex_CYP314			IPGPLH----VPLFGS-QWLYSWI------GP--YFLD-KLHLANE-DKY-RKY-G-PVVK-EHFL-WNFP-IIHLYDKHDIE-SVLKYP--SKYPIR-----P---GLEA-Q-------IFY---RKSRPDRY---KSA-------GMVNV--------------QGFEWQHLRSKLTTQLAS---TAL------------------GDHTIAQLCIISDELIEKIQEE---------------RV--------------------EN---IV-DGFEKVIYRCGLEVIFAILFG-RR-LGAL-----------NK-NS---------IP-PIAERLMFATENLF-----E------------VSH----------ETMY-G-LPWW------KLF-P…
AIL94172_1_Tigriopus_japonicus_CYP314A1			-PGPLS----LPFFGA-SWMYSRF------GP--FNHN-KYHESND-VKY-STF-G-PVVR-EEVL-FNFP-LIHLFDKSDIQ-HVLRNE--SEYPMR-----P---PNEA-D-------VFY---RRLRHDIY---LND-------GMVNL--------------NGPQWHTLRSLLTPPLTN---RNT------------------LRSYCTQMNTIANDLMEHIEAE---------------SD-N-E----
XP_022250534_1_Limulus_polyphemus_CYP302A1			-PCPRS----LPVVGH-LYLFSRW------GP--YSFE-RLYDAYE-DLN-RKY-G-SIVR-LDL---GVC-FLALFDPEDIK-VMFRHE--GRYPTR-----P---VFEA-L-------KLC---RTRNPHKY---RSA-------GIISE--------------SGKEWYRLRRAINW-MLR---PDS------------------PDPYLPSQQAVAEDFAERIRYI---------------RN---E----
Rewitz2007_Ag_ABU42524_1_Anopheles_gambiae_CYP315A1			MPGPRR----IPLLGM-LNDVMQL------GK----PA-ELHLRIS-KYH-EQY-G-DLVR-LQI--GTQN-AVFVRDPSLMR-KTFQLE--GAYPRH-----P---LPES-W-------TYF---NKKHD------YQR-------GLFFM--------------DGKEWLQSRQIFNKPMLK---D--------------------FHWMEEPIRGTCEATVGHMQQT---------------CD---S----------------AA---AF-EGIEAFLYQWSVEVVLSVMLG-SA-FTEC-----------QQ-SAE--------FR-RLVQQFSAVVYDIF-----R------------CSS----------ELMN-I-PPAIA-----DRL-N…
AAX85207_1_Aedes_aegypti_CYP315A1_			-PGPRR----FPFLGT-INDIIHL------GN----PK-TLHLTIS-KHH-IKY-G-PLFK-IQI--GNVN-AVFIKDPDMMR-SVFAYE--GKFPKH-----P---LPEA-W-------TYF---NEKRK------CKR-------GLFFM--------------DDEEWLHYRKLLNQPLLR---N--------------------TSWMIGPIKRVSDNTIKSLPHN---------------AK---HSDC-
Rewitz2007_Am_Apis_mellifera_CYP315A1			MPEPRG----IPVFGT-LFSFILS------GG----PK-KQHEYVD-KRH-KEL-G-PVYK-ERI--GPTT-AVFVNSIHEFR-KIFRLE--GSTPKH-----F---LPEA-W-------TLY---NEIRK------CRR-------GLLFM--------------NGEEWVYFRKILNKVMLL---PDP------------------TNLMIAPCQEVAIELKRKWQKQ---------------IK---T----------------NN---II-SNLQVQLYQWSIEAMMATLMG-SY-WYSY-----------KH-Q----------LS-RDFEILAETLHEIF-----E------------YSA----------KLSI-I-PVKLA-----MNL-R…
XP_016912826_1_PREDICTED_cytochrome_P450_315a1_mitochondrial_isoform_X1_Apis_cerana			MPEPRG----IPVFGT-LFSFILF------GG----PK-KQHEYVD-KRH-KEL-G-PVYK-ERI--GPTT-AVFVNSIHEFR-KIFRLE--GSTPKH-----F---LPEA-W-------TLY---NEMRK------CRR-------GLLFM--------------NGEEWIYFRKILNKVMLL---PDP------------------TNLMITPCQEVAIELKRKWQKQ---------------IK---T----------------NN---II-SNLQVQLYQWSIEAMMATLMG-SY-WYSY-----------KH-Q----------LS-RDFEILAETLHEIF-----E------------YSA----------KLSI-I-PVKLA-----MNL-R…
XP_006616362_1_PREDICTED_cytochrome_P450_315a1_mitochondrial-like_Apis_dorsata			MPEPRG----IPVFGT-LFSFILS------GG----PK-KQHEYVD-KRH-KEL-G-PVYK-ERI--GPTT-AIFVNSIHEFR-RIFRLE--GSTPKH-----F---LPEA-W-------TLY---NEIRK------CRR-------GLLFM--------------NGEEWIYFRKILNKVMLL---PDP------------------TNLMIAPCQEVAIELKQKWQKQ---------------IK---T----------------NN---II-SNLQVQLYQWSIEAMMATLMG-SN-WYSY-----------KH-Q----------LS-RDFEILAETLHEIF-----E------------YSA----------KLSI-I-PVKLA-----MNL-R…
XP_017755420_1_PREDICTED_cytochrome_P450_315a1_mitochondrial_Eufriesea_mexicana			APEPRG----VPVVGT-LFSFILS------GG----PK-RQHEYVD-RRH-REL-G-PVYR-ERI--GPTT-AVFVNSTHEFR-RIFRLE--GSTPKH-----F---LPEA-W-------TLY---NQIRK------CRR-------GLLFM--------------NGDEWIHFRKILNKVMLI---PDP------------------TNLMIEPCQEVAMELRQKWQNQ---------------IK---T----------------DS---II-TNLQIQLYQWSIEAMMATLMG-SC-WHSY-----------KQ-Y----------LS-RDFEVLAETLQKIF-----E------------YSA----------KLSI-I-PAKLA-----MNL-H…
XP_003394612_1_cytochrome_P450_315a1_mitochondrial_Bombus_terrestris			APEPRG----IPVFGT-LLSFILS------GG----PK-KQHEYVH-RRH-KEL-G-PVYR-ERL--GPVT-AVFVNSIHEYR-RIFRLE--GSAPKH-----F---LPEA-W-------TLY---NEIRK------CRR-------GLLFM--------------DGEEWIHFRKILNKVMLV---PDP------------------TNLMFEPCQEVAIGLRQKWQKQ---------------IK---T----------------DA---II-TNLQVQLYQWSIEAMMATLMG-PC-WHFH-----------KK-Q----------LS-RDFEILAKTLHKIF-----E------------YSA----------KLSI-I-PAKLA-----MNL-R…
XP_003704053_1_PREDICTED_cytochrome_P450_315a1_mitochondrial_Megachile_rotundata			APEPWG----LPVFGT-LFEFLFF------GG----PK-KQHEYVD-KRH-REL-G-PVYR-ERL--GPIT-AVFVNSPDEYR-KIFRLE--GAAPKH-----F---LPET-W-------TLY---NEIRK------RRR-------GLLFM--------------NGEEWIHFRKILNKIMLM---PDP------------------TNLMGDSCHEVAKRLVQKWDKQ---------------ID---T----------------NA---VI-ENIQVQLYQWSIEAMMATLMG-TY-WHSC-----------KQ-Q----------LS-QDYEKLARTLYKIF-----E------------YSA----------KLYT-V-PAKLA-----MTL-R…
XP_012269540_1_cytochrome_P450_315a1_mitochondrial_Athalia_rosae			MPEPQG----LPLIGT-TFSLIRA------GG----AS-RLHEYVD-KRH-KEL-G-PVYK-ERM--GSVT-AVFVSSPNEYR-RIFRLE--GPRPKH-----L---LPEA-W-------ILY---NKMRK------CER-------GLFFM--------------EGDEWLHFRRIMNKLLLR---PES------------------DDFILEPCKQSAKSLVAQCKSY---------------AE---K----------------GV---AI-PRLEEKLYQWSIEVMMAVLVG-ST-WPQH-----------RS-N----------IL-SRSEKLATNLRNIF-----H------------YSG----------QLSL-L-PVKLA-----MNL-K…
XP_015597264_1_PREDICTED_cytochrome_P450_315a1_mitochondrial_Cephus_cinctus			MPEPKG----LPVLGT-IVDLIIS------GG----AA-KLHLYND-KRH-AEL-G-PIYR-ERI--GSVK-AVFINSPDEFR-RVFRLE--GPKPIH-----F---LPEA-W-------TLY---NEIRK------CKR-------GLFFM--------------DGDEWLYFRRIANKLLLR---PKS------------------EEFMSRPCQNAADSLASRWEIY---------------SE---N----------------GK---LI-PELEAQLYQWSIEVMLATLMGRNK-WEEY-----------GP-N----------IM-RKSENLAKNLHMIF-----E------------YSA----------TLSL-I-PAKLA-----MRI-K…
XP_023288664_1_cytochrome_P450_315a1_mitochondrial_Orussus_abietinus			MPEARG----LPIFGT-IFSLAAS------GW----AG-RLHEYVD-ERH-KEL-G-PVFR-DRI--GPVR-AVFVNSPKEFL-RIYRLE--GPTPRH-----F---LPEA-W-------VLY---NDVRR------LRR-------GLLFM--------------DGEEWLHFRKILNKLMLR---TSP------------------MSYMVDPCEEAAKGLASRWRLY---------------AD---N----------------EK---SV-PELNAELYHWSIEAMLATLLG-PL-WHQE-----------GA-Y----------VM-KEAGNLPKCLHKIF-----E------------YSA----------QLSL-L-PAQLA-----MRL-R…
XP_001607634_2_Nasonia_vitripennis_CYP315A1			----------LPVIGT-ISSLVQS------DR----GK-CLHEYID-KMH-RRH-G-PMFR-GRV--GPTK-AIFVSSTDAIR-EVFRLE--GPTPQH-----F---VPEA-W-------LLY---NKLKD------RER-------GLLFM--------------DGQEWLHYRRILNKMMLA---PDS------------------AKSMSKPCQEAAMDLVEKWKGY---------------RN---N----
XP_021924799_1_cytochrome_P450_315a1_mitochondrial_Zootermopsis_nevadensis			MPSPRG----LPFIGT-VLDIFAA------GG----TS-RLHEYVD-ARH-RQL-G-PVYR-ESI--GPVK-CVFVSDPSEMR-RVFSLE--GKCPRH-----L---QPDP-W-------VLY---NKMYG------CKR-------GLFFM--------------DGEEWLRFRRTMNTLMLR---PDS------------------GDAVVKPIDTVADELVARWARK---------------YS--------------------GD---EL-PRLDRELYRWAIDIMMAVLTG-DK-YLKH-----------RL-E----------LE-DVVDRFASVVHLIF-----E------------ESA----------RLSL-I-PAKMA-----AFL-K…
XP_023725090_1_cytochrome_P450_315a1_mitochondrial_Cryptotermes_secundus			IPSPRG----LPIIGT-TLDLIAA------GG----AP-RLHEYVD-ARH-RQL-G-PIYR-ESI--GPVN-GVFVADPNEMR-RVFTLE--GKYPKH-----I---LPDA-W-------VLY---NKMYG------SKR-------GLFFM--------------NGEEWLHFRRIMNRHWLM---PGS------------------GYEVIGPCDFVATELVDRWTRK---------------YN--------------------GR---EV-IGLESELYRWAIKITVAVLMG-DK-YSKN-----------QQ-R----------IE-DMVEHFTSFIRLIF-----Q------------ESA----------RLSL-I-PATVA-----EFL-K…
XP_015110239_1_PREDICTED_cytochrome_P450_315a1_mitochondrial_isoform_X1_Diachasma_alloeum			#NAME?
Rewitz2007_Tc_XP_008193656_1_Tribolium_castaneum_CYP315A1			IPSPKG----LPLVGT-TLALIAH------GS----TP-KLHDYVD-KRH-KQL-G-PIFK-EKL--GPVS-AVFVADPDEIR-AVFDHE--GKHPLH-----V---LPDA-W-------VAY---NQMYG------CPR-------GLFFM--------------DGANWWYHRRIMNRLLLK----GD------------------FRWIEGACECVSDKLIDSLMGE-------------------------------------SD---YC-GNLEATLYKWSLDVIVSILLG-SGSYSQL-----------CG-E----------LE-PKVQKLAQVTHLVF-----Q------------TSA----------KLAL-I-PASFA-----SKF-K…
XP_018333275_1_PREDICTED_cytochrome_P450_315a1_mitochondrial_Agrilus_planipennis			IPTAKG----VPFFGT-VFAMLAK------GG----AE-KLHEYVD-FRH-KQL-G-PIFR-EKV--GPVT-SVFLCDPKDMR-AVFSSE--GKYPVH-----L---LPEA-W-------TFY---NETFN------VER-------GIFFM--------------DGEEWLQNRKILNKLLLK----GN------------------LDWIGSACDEVCEDLVNRWSVM---------------AD---N----------------GQ---II-PDLETQLYRWSIDVMLSVILG-AKEYNSV-----------KN-D----------LN-DIVNDLAANIYLIF-----K------------TSA----------KLQL-V-SARFA-----SKL-G…
XP_002427463_1_cytochrome_P450_putative_Pediculus_humanus_corporis			IPSPKS----LPFIGT-TLSILAN------GG----PS-KLHLYVD-KRH-KEL-G-PIYR-EKL--GPVS-AIFVSDGDYMR-KIFALE--GKYPKH-----I---IPES-W-------MLY---NEKYN------CKR-------GLLFM--------------ENEEWFNYRKIMNNSMLK---IGE-------------------DKYVRESIYVAENLIENWK----------------------S----------------DS---VV-ENLEKQLYKWSLEVMIAILLG-TENYSRN-----------KF-I----------LS-PFVENLSQKTHRIF-----I------------ESA----------TLSL-L-PVQIV-----AKL-N…
AGU16446_1_Sogatella_furcifera_CYP315A1_			-PSPTG----LPLVGT-LPSLIAA------GG----GE-YLHLYID-KRH-KQL-G-KIFK-EAI--GPVD-AVFVCDPKLIK-TIYSNE--GKYPIH-----F---LPEP-W-------VLY---NEKYG------SKR-------GLYFM--------------DGEEWKLHRRILNESLLR---SDP------------------NAGLEDVHDAVLSKFIKQWQKH---------------IG---N----
scaffold175979_Euperipatoides_rowelli_putative_CYP315A1_3			----------------------------------------------------------------------------------------------------------------------------------------------------------------------------------------------------------------IENYVHPFNQVMIDLMERWKAI---------------RQ---T----
scaffold29685_Euperipatoides_rowelli_putative_CYP315A1			-PTPKW---------T-WIYALRH------GI----LN-RLHEYCD-ERF-KQL-G-PIYR-EKL--GTLN-AVFLSDPKDVE-NVYKQD--EKNPQH-----L---IPDP-M-------RLY---TELTG------RPR-------GLFFM--------------DGEQWNTRRSFLNNAIIS--HPKR------------------YCRFSHHLNGVAFDLIERWRKM---------------IQ---I----
T1J337_Strigamia_maritima_uncharacterized_protein			-PRPKG----LPVVGT-LFDLMRS------GA----AP-KIHMYCD-KRH-KEL-G-PIYC-ETL--GSLE-AVFVSDAAIIK-HVFASE--GRYPHH-----L---IPEP-W-------TIY---NESSG------NER-------GLFFM--------------NGPLWRARRRALNKVFLR---RSA------------------ISDHVEDFVNITDDLMHRWTQM---------------RD---AK---
XP_022243138_1_cytochrome_P450_315a1_Limulus_polyphemus			IPSPKG----LPLMGT-TFELLSS------GG----AP-KIHEYCD-KRH-KEL-G-CIYR-EKL--GSVE-AVFVADSELIQ-SIYQNE--GRYPMH-----L---VPEP-W-------LIY---NETKG------IQR-------GLFFIGLCFDDNNTMSLNRDGPQWNERRKSLNKVF-R---QQT------------------VSAYAKVFNEVINDLLQRWRKV---------------RR---E----------------DV---EL-IDLERELYSWSIDSLGTMIFG-QR-LGCV-----------TS-DS---------KI-ENIYEFVQCVQQIF-----T------------ESA----------HMTV-I-PPRLA-----YVL-K…
XP_013794786_1_cytochrome_P450_315a1_mitochondrial-like_Limulus_polyphemus			IPSPKG----LPLIGT-TFNLLAS------GG----AP-KIHEYCD-RRH-KEL-G-NIYR-EKL--GAVE-AVFIADSELIQ-RVYQNE--GRYPLH-----M---VPEP-W-------IIY---NEIKG------IQR-------GLFFM--------------DGPQWGNRRKSLNKVF-R---QQT------------------VSSQAKVFNDVISDLLNRWRSV---------------RN---K----------------NM---EL-KDLERELYNWSIDSLGTMIFG-RR-LGCV-----------MS-DS---------RI-DNVHEFVHCVQQIF-----I------------ESA----------QMTM-V-PPRVA-----YLL-K…
XP_023243581_1_cytochrome_P450_315a1_mitochondrial-like_Centruroides_sculpturatus			IPTPKG----LPIIGT-IFDLLSS------GG----AP-MIHEYCD-RRH-REL-G-PIYR-ECL--GSVD-AVFVADSDLIQ-QVYSNE--GKYPKH-----M---VPEP-W-------IIY---NEMYG------KQR-------GLFFM--------------DGQKWSQRRKSLNKVFLK---QRS------------------VSEYSDEFNNVISELLQRWLII---------------RD---N----------------KN---TL-PNLEKELYNWSIESLGTMIFG-RR-LGCV-----------QA-E----------KL-GDIHEFVHCVQQIF-----L------------ESA----------RMTM-I-PPRLA-----SLL-N…
XP_023236716_1_cytochrome_P450_315a1_mitochondrial-like_Centruroides_sculpturatus			IPTPRS----RFLVGT-LLDVLAN------GG----AP-KIHEYSD-KRH-RQF-G-PIYR-ETL--GSVE-AVFVADGQLIQ-RVYQNE--GKYPMH-----M---VPEP-W-------TLY---NKKTG------KQR-------GLFFM--------------DGPLWNQRRRSLNKVFLR---QKT------------------VAEYADVFNSVVTDLLNRWRFI---------------RD---E----------------NK---VV-QDLEKELYNWSVESLGTMIFG-RR-LGCV-----------DS-DH---------RK-DGMHEFVHCVQQIF-----R------------ESA----------KMTM-I-PPRLA-----YML-K…
XP_002411841_1_cytochrome_P450_putative_Ixodes_scapularis			------------------------------------------------------------------------------------YVLSLK-----------------------------------------------TNR--------------------------DGPEWIERRRSLNNVFLK---PKT------------------VTDHVPVFNDVIADLLDRWQET---------------RD---H----
XP_003743235_1_PREDICTED_cytochrome_P450_315a1_mitochondrial_Galendromus_occidentalis			MPSPRA----LPVLGT-SLAVMKF------GG----AP-RIHEYCD-SRH-KQL-G-PVYR-ENL--GAVQ-AVFVADSALIQ-KVYAHE--GKYPQH-----M---VPEA-W-------TIY---NQKND------IKR-------GLFFM--------------DGKEWQDRRRALNNVFLR---PKT------------------VSDHVPVFNEVISDLLANWRHT---------------SS---LN---------------NG---CL-DDLERHLYNWSIESLGAMIFG-RR-LGCV-----------ST-TN---------DS-ADIHEFVHCVQQIF-----S------------ESA----------KMAM-V-SPKLA-----SAL-R…
XP_022667995_1_cytochrome_P450_315a1_mitochondrial-like_isoform_X1_Varroa_destructor			LPAPRA----LPLIGT-TLDVIRF------GG----AP-RIHEYCD-HRH-KQL-G-PIYT-EKL--GDVE-SVFVADSGLIQ-QVYANE--GKYPQH-----M---VPEA-W-------TIY---NEKKG------IKR-------GLFFM--------------EGPEWQECRRALNNVFLR---PKT------------------VSDHVPVFNEVIGDMVSRWGNI---------------SA---DN---------------NG---YL-NNLERELYTWSIESLGAMIFG-RR-LGCI-----------ST-AQHNTETEASVRP-ESIHEFVSCVQQIF-----A------------ESA----------KMTT-V-SPKLA-----SVL-R…
ATB56335_1_CYP315A1_Panonychus_citri			LPTPKS----YPIVGT-TLTLMAF------GG----AA-HLHEYCD-SRH-KEL-G-PIYR-EKL--GPTD-CVFIADSSMVQ-KVYSNE--GRFPNH-----L---VPEA-W-------TIY---NEMTG------IKR-------GLFFM--------------DGPEWEKRRKGLNKIFLC---QPV------------------ISDYAEAFNQVVTDVITKWSDL---------------VN---QNEQN-----IQSNQPRSG---LL-TQLEQELYNWSIESLGTMIFG-RR-LGCV-----------ET-SSELKYKTH--KM-ENVHLFVQCVQQLF-----V------------ESA----------KMTL-L-PARLA-----QRF-N…
XP_015783494_1_PREDICTED_cytochrome_P450_315a1_mitochondrial-like_Tetranychus_urticae			MPTPKS----YPVVGT-TLTLMAF------GG----AA-HLHEYCD-SRH-KEL-G-PIYR-EKL--GPTE-CVFIADSSMVQ-KVYSNE--GRFPNH-----M---VPEA-W-------TIY---NEITG------VKR-------GLFFM--------------DGPEWERRRKGMNKVFLA---QPI------------------ISEYTESFNEVVTDVLNKWSSL---------------VE---SN---------KDENGRSG---LL-TQLERELYNWSIESLSTMIFG-RR-LGCV-----------ET-SHDLRYKTH--KM-DQVHLFVQCVQQLF-----V------------ESA----------KLTL-L-PARLA-----QRF-N…
XP_015909978_1_cytochrome_P450_10_Parasteatoda_tepidariorum			IPTPKG----LPLIGT-IFDIIRT------GG----AA-KIHEYCD-MRH-KEL-G-PIFR-EKL--GPVE-CVIISGKDLIQ-KVYLAE--GRFPEH-----L---VPEP-W-------QIY---NVLRG------ITR-------GLFFM--------------DGEHWKSRRNLLNHTLMA---PQE------------------VAKHGPDFNGVITDLISRWEGL---------------ME---QNS--------------GG---FI-PNMENELYSWSMESLGSMLFG-RR-LGCV-----------TP-AA---------ET-SNMHEFVHHVQQIF-----T------------ESA----------NMSL-I-SPKLA-----SKW-N…
KFM70608_1_Cytochrome_P450_315a1_mitochondrial_partial_Stegodyphus_mimosarum			IPAPKG----LPLVGT-LFDLIRK------GG----SQ-KIHEYCD-MRH-REL-G-PIFR-EKL--GTVD-AVVLSDKDYIQ-RVYYSE--GRYPVH-----M---VPEA-W-------LIY---NELKG------IKR-------GLFFM--------------DGEQWRDRRKLLNEALLS---MGE------------------VTKYEQAFNDVVTDLTDRWQTV---------------SR---REK--------------DG---VV-PNLENELYNWSIETLGTMVFG-RR-LGCV-----------LP-PQ---------YK-NQMHEFVYYVQQIF-----T------------ESA----------KLSV-I-PPKLA-----STL-K…
PRD32337_1_sad_Nephila_clavipes			VPTPKG----LPILGT-AIELIRS------GG----AA-KIHEYCH-KRH-QEL-G-PIFR-EKM--GALD-VVVVSNEDYIT-RVYRSE--GKNPMH-----L---VPEP-W-------LIY---NEKKG------IKR-------GLFFM--------------DGEQWRSRRSVLNHLLI----PKI------------------AELHGHIFTSVVNDVVDRWEKI---------------VE---KTG--------------DG---VL-PNLENELYNWSIETLGTMVFG-RR-LGCV-----------MP-AE---------SE-SQLHEFVHQVQQIF-----K------------ESA----------TMAI-I-PPKLA-----STF-R…
GAV03877_1_hypothetical_protein_RvY_14246_Ramazzottius_varieornatus			IPRPKGS---IPFMGT-WIDALRH------GV----VT-RVHEYVD-MRY-KQL-G-PIYR-EKL--GKLE-AVYIFDPQDVQ-RVFMRE--GRHPRH-----V---IPEA-W-------LLH---REITD------KPR-------GLFFM--------------DGEEWLSRRRVINQLLLH---PRA------------------LPHFSQRINDTINDLIKHWTNR---------------SP-V-STTAA--PPNTGDPTGQSI---TI-NNIQEDVFNWSIECVGTVLFN-QR-LGCLA--------SIAE-D----------TA-SDTEAFVQAIQDTF-----R------------TTM----------VLTL-F-PPKLA-----RAL-S…
OQV21685_1_nHd315_scaffold0021_Sterol_26-hydroxylase_mitochondrial_Hypsibius_exemplaris			IPQPRG----WPIVGT-WIEAICN------GV----VT-RIHEYID-MRY-RQL-G-PIYR-EKL--GKID-AVFLFDPKDVE-SVLQKE--GKHPRH-----M---IPEA-W-------IIH---REMTK------KPR-------GLFFM--------------DGEHWLSRRRVMNQLLLH---PKT------------------VPQFTERINETIDDLIDRWIRI---------------KG---P----------------DS---VV-DKVEVEMFNWSIECIGTVLFD-QR-MGCL-----------SD-Q----------RP-ADIQEFVHSIQEIF-----R------------TTM----------VLTM-I-PPKMA-----KFL-G…
Rewitz2007_Dm_NP_650123_1_Drosophila_melanogaster_CYP315A1			IPRVKG----LPVVGT-LVDLIAA------GG----AT-HLHKYID-ARH-KQY-G-PIFR-ERL--GGTQDAVFVSSANLMR-GVFQHE--GQYPQH-----P---LPDA-W-------TLY---NQQHA------CQR-------GLFFM--------------EGAEWLHNRRILNRLLLN----GN------------------LNWMDVHIESCTRRMVDQWKRR---------------TA---EAAA---IPLAESGEIRSY---EL-PLLEQQLYRWSIEVLCCIMFG-TS-VLT------------CP-K----------IQ-SSLDYFTQIVHKVF-----E------------HSS----------RLMT-F-PPRLA-----QIL-R…
Rewitz2007_Dp_Drosophila_pseudoobscura_CYP315A1			IPRVKG----LPVVGT-LLDLIAA------GG----AT-QLHKYID-SRH-RQY-G-PIFR-ERL--GGTQDAVFVSSAPLMR-GVFLHE--GQYPQH-----P---LPDA-W-------TLY---NQRHA------CQR-------GLFFM--------------EGAEWLHNRRILNHLLLN----GN------------------LNWMDVHIESCTRQLVDQWRAR---------------TE---EATAECDVP----GSPSYY---EL-PNLEQQLYRWSIEVLCCIMFG-SN-VLT------------CP-K----------IQ-SALDHFTQIVHKVF-----E------------HSS----------RLMT-F-PPRLA-----QLL-R…
Rewitz2007_Bm_NP_001106224_1_Bombyx_mori_CYP315A1			MPHKKS----LPIIGT-KFDLFSA------GG----GK-NLHKYID-MRH-KQL-G-PIFY-ERLT-GKTK-LVFISDPTHMK-SLFLNLE-GKYPAH-----I---LPEP-W-------VLY---EKLYG------SKR-------GLFFM--------------DGEDWLINRRIMNKHLLR---EDS------------------DVWLRAPIRTAVFHFICNWKLR---------------AQ---S----------------GN---FS-PNLESEFYRFSTDVILAVLQG-NS-ALLK----------PTP-E----------YE-MLLLLFSEAVKKIF-----S------------TTT----------KLYA-L-PVEFC-----QRW-N…
Rewitz2007_Ms_ABC96070_1_Manduca_sexta_CYP315A1_intron_positions_unknown			MPHPKS----MPILGT-KLEFFAA------GG----GK-KLHEYID-NRH-KQL-G-SIFC-ENLG-GSAD-LVFISDPTLMK-TLFLNLE-GKYPAH-----I---LPDP-W-------ILY---EKLYG------SKR-------GLFFM--------------NGEEWLNNRRIMNKHLLK---EDS------------------EKWLNDPVKATIKSFINNWKTR---------------AE---Q----------------GN---FI-PDLETEFYRLSTDVIIAILLG-SN-SSIK----------TSK-Q----------YE-MLLCMFSESVKNIF-----Q------------TTT----------KLYA-L-PVTWC-----QRI-N…
KZS16986_1_Daphnia_magna_CYP315A1			-PSPKG----LPLVGT-LWDVIRA------GG----VS-QIHLYIN-ERH-RQL-G-PIFR-EKL--GHVE-AVWLADPALYQ-QVFQAE--GAYPRP-----M---LPEP-W-------TIF---NRKHS------YKR-------GLFFM--------------QGEEWLHYRKILSPLLLK---MAT------------------LHRHLDSLYDVADRLLDQWNQM--------------------E----
EFX70970_1_Daphnia_pulex_CYP315A1			IPAPKG----LPLVGT-LWDVIRA------GG----VS-QIHRYID-DRH-RQL-G-PIFR-EKL--GHVE-AVWLADPALYE-QVFQKE--GTCPRP-----M---LPEP-W-------LIL---NKKHA------YKR-------GLFFM--------------QGEEWLRYRKILSPLLLK---TAT------------------LHRHIESFYDVADRLLDKWEHT---------------E---------------------NG---LI-THLEGDLYCYFVQVHILVLVN-----WLN-----------QE-F---------------------YMNRNF-----RIIKTKITCWASIGSA----------RLTL-L-PPALA-----AKL-N…
AJF94636_1_cytochrome_P450_CYP315a1_Portunus_trituberculatus			VPTPSS----YPLIGT-VLDLFAA------GG----VE-QYHAFIT-ARH-REL-G-GVFK-EKM--FGME-MVYVSEPDTIR-EVFAAE--GEHPQH-----Y---IPEA-W-------LLY---NKDRQ------MQR-------GLFFM--------------DGEEWRKHRTIMNRRLLR---YGP------------------LVPHLPALSRVCDSLVDRWTSR---------------FA--------------------NR---PV-PELERELYRWSIESLGVIVFG-SR-LGLL-----------GD-TPSTAKEQQ--RV-ADMGRFIESIHGIF-----K------------ETV----------NLGT-T-PPALA-----RLL-R…
scaffold85827_Euperipatoides_rowelli_putative_CYP315A1_2			---------------------------------------------------------------------------------------------------------------------------------------------------------------------------------------------------------------------------------------------------------------
Ramazzottius_varieornatus_v101_RVARI_g10147_t1			IPGPKG----LPLIGT-LYNYIKK------NG--FKFN-KLFEAHA-YHF-EKY-G-PFFR-ENI--VGRK-FNVLRDLREWRTQVIQQE--PKCPQR-----V---ALEP-M-------VRY---RKMRN------LSQ-------GLVNS--------------QGEEWFRFRSAFDKKLLA---PKE------------------IECHFEPLSSVADDFITHLQHA---------------AD-P-Q----------------TG---IV-YNIENEVFKWSLESICAVLFR-SR-LGCF-----------QD-P----------PS-RDAQEFISNCRRFF-----T------------TMQ----------TLMY-E-PPYK------KWF-S…
Hypsibius_exemplaris_nhd315_BV898_17886_p01			IPGPPG----LPLVGT-LWSYVKK------NG--FKFN-KLFEAHA-FNF-NEY-G-PFFR-ENI--VGRK-FNVLRDLKEWKTKVIQQE--PKCPQR-----V---ALEP-M-------VRY---RKMRG------LSQ-------GLVNS--------------QGEEWYRFRSTFDKKLLA---PKE------------------IECHFDPLSGVADDFISHLQRQ---------------AK-E-Q----------------DN---TV-FNIENEVFKWSLESICAVLFR-TR-LGCF-----------ED-P----------PS-RDAQEFITNCRRFF-----T------------TMQ----------TLMY-E-PPYR------KWL-S…
XP_013406758_1_cytochrome_P450_10_Lingula_anatina			IPGPKG----LPIVGT-LFDYIKK------DG--FGLN-RLFKVQQ-TRS-QEY-G-PIYR-EKL--ATVE-SIVISDPIEYS-KVVRAD--GKYPQR-----T---ELLP-I-------MHY---RKQKG------MGL-------GLVNS--------------QGEEWHRQRSVIGKKLLV---PKE------------------VQQYIPSMNTVTDDFVQRLQQI---------------RN-H-E----------------NG---EV-ENMEHEMFKWALESIGTVLFE-NR-IGCF-----------ED-V----------PL-ADAKDFIDHLLCFF-----K------------YMQ----------TLVF-G-LPIY------TIY-P…
XP_021376618_1_cytochrome_P450_10-like_isoform_X1_Mizuhopecten_yessoensis			IPGPKG----LPLIGT-LFDYLKK------DG--LRFN-KMFEAYR-TRA-LEF-G-PIYK-EKI--ATIS-TVIISDPDEYS-KVIRDE--GKYPMR-----R---EMEP-M-------AYY---RSKNG------IGL-------GLVNA--------------QGEEWHKYRTVVSKKMLK---MKE------------------VLDYCGSMDTVAEDFVQHLKDR---------------ST---T----------------KH---EV-PVLEKEIFKWAMESIGTFLFE-ER-IGCF-----------GS-P----------TP-TQAQSFIDNLQGFF-----K------------LMQ----------PLMY-N-IPLY------KVM-P…
ELT96518_1_hypothetical_protein_CAPTEDRAFT_143013_Capitella_teleta			IPGPKG----LPVIGT-LLEFTKK------DG--LKFN-KMFEVMT-SRS-KEF-G-PVYK-ERI--GMIE-SVIVSDPHEYA-KVIQVD--GKHPHR-----I---ELFP-M-------VHY---RQKKK------MAL-------GTVNA--------------QGEEWYRGRMVLSKVMLK---PKE------------------VQDYVIAQSDVGNDFIRHMKSI---------------VS---S----------------DG---QL-ISFEREIFKWALESICVVLFE-ER-IGCF-----------PN-P----------PT-EKAQEFITNLIGFF-----K------------YMQ----------PLMY-N-FPMY------KIY-P…
XP_014671028_1_PREDICTED_cytochrome_P450_10-like_Priapulus_caudatus			--------------------------------------------------------------------------------------MRSE--GKYPRR-----I---QLEP-M-------VHF---RKSRG------MSL-------GLVNS--------------QGEEWHRFRSLLSKKMLR---PKE------------------IEQYNPQINTVSKDLVERLGVV---------------KA---D----
XP_009025126_1_hypothetical_protein_HELRODRAFT_67702_Helobdella_robusta			LPGPKG----LPLFGT-LLSYVRP------GG--LSFR-KMFKVMD-MRA-KQY-G-SVYK-ETIG-SNLT-SVIVSDMEEYL-KVIRAD--GKMPNR-----I---ELEP-F-------KYF---RERNN------FDI-------GIVNS--------------QGLQWLEKRQILGPKIMA---LSE------------------ILDHVGPINDVTMDFLKRMDEK--------------LLD---R----------------DG---LF-KNLERNLFTWALEAVGTYLFE-AR-IGCL-----------NE-P----------IP-PFADMFITHLSGMF-----R------------EMQ----------GLMY-G-PPIY------KYI-S…
XP_001622528_1_predicted_protein_Nematostella_vectensis			----------------------------------------MHLRQQ-EWR-QNH-G-PIYR-EQF--GPYK-TAFVADPKLVR-EVFRNE--GKYPQR-----E---PQIELW-------MDY---KEKRK------QAH-------GVFSS--------------LGEEWFKARSVLNKKMLK---PKV------------------VDGYAPELSNVVDDFIGRVNEL---------------RSTT-S----
XP_015766952_1_PREDICTED_cytochrome_P450_27C1-like_Acropora_digitifera			MPGPKG----LPLIGT-LLDYTKD-----LGGGMRGYQ-RMHEIHQ-QRV-EQY-G-PIYR-EKV--FDRQ-TVTISNPDDVE-YLFRNE--GKWPRR-----D---PPFPLW-------KKY---TQDRD------RVR-------AFNFL--------------SADEWYRIRRILNMKMLK---PKV------------------TDGYAEPLNDVASDLITQMKAM---------------RG---S----------------DG---MI-PSLQDELFKWSLESIGTVLFE-TR-FGSF-----------SK-S----------PS-LEAAKFIDSAHKLF-----R------------LFL----------KIFL-F-PAWID-----KFY-R…
XP_015766954_1_PREDICTED_25-hydroxyvitamin_D-1_alpha_hydroxylase_mitochondrial-like_Acropora_digitifera			IPGPRG----LPLLGT-FLDYTKD-----LGGGVRGYQ-RMHEMQQ-QRV-QQY-G-PIFR-EKI--FGRQ-TVTISNPDDVE-YLFRNE--GKWPRR-----D---PPFPLW-------EKY---KEDRD------QMQ-------GVGSL--------------NGEEWYRIRRILNMKMLR---PKV------------------AEGYAEPLNDVASDLVAQIKTI---------------HG---T----------------DG---II-PSLQDELFKWSLESVGTVLFE-TR-FGSF-----------SN-S----------PS-LEAANFIESARRLF-----R------------LVF----------KIFF-I-PAWID-----KLY-R…
XP_015766955_1_PREDICTED_cytochrome_P450_10-like_isoform_X1_Acropora_digitifera			MPGPKG----LPLLGT-FLDYTKD-----LGGGVRSSQ-RMHEMQQ-QRV-QQY-G-PIFR-EKI--FGHQ-TVTISNPDDVE-YLFRNE--GKWPRR-----D---PPFPLW-------EKY---KDDRD------QVR-------GVGFL--------------NGEEWYRIRRILNMKMLR---PKV------------------AEGYAEPLNDVASDLVAQIKAI---------------RG---T----------------DG---II-PSLEDELFKWSLESVGTVLFE-TR-FDSF-----------SK-S----------PS-LEATKFIDSARRLF-----K------------LFM----------KVFL-F-PAWID-----KFY-R…
XP_022791704_1_cytochrome_P450_27C1-like_Stylophora_pistillata			IPGPKG----LPLVGT-LFDYVRN----------KGHT-RVHEIQG-ERV-QEY-G-EIYR-EKL--LDLE-TVTISNVDDVQ-YLFRNE--GKYPQR-----E---PQFPLW-------MKY---KEERK------QAH-------GVFSL--------------QGEEWFKVRRVLNMKMLK---PKV------------------VGEYSKPLNDVISDLLNRTKQT---------------RD---S----------------DG---VI-PDIQQELFKWSLESVGTVLFE-TR-FGTF-----------GE-S----------PS-PEAAKFIEAVEKLF-----N------------LFL----------KAYV-I-PLWID-----KFY-R…
XP_002112677_1_hypothetical_protein_TRIADDRAFT_56952_Trichoplax_adhaerens			VPGPKG----YPIIGT-LWTLLKN------NG--FYQK-RPHLLFA-EYK-KTY-G-PIFK-DKI--GNME-LVFISTPEDVA-TMFSAE--GKYPSK-----G---PVNP-W-------VIY---REQRK------KPK-------GVLIG--------------EGEDWRRSRSVMDKKLLK---LKD------------------VSAYSERINQVITDLIAHIRQK---------------RI---TDNR-------------NG---EL-ANLKDALCKWAFETNNTILFN-KR-LGAF-----------ND-P----------PT-PIAKRFYETVCQML-----E------------VTG----------QFML-L-PPYY------KYI-K…
XP_002112679_1_hypothetical_protein_TRIADDRAFT_25487_Trichoplax_adhaerens			VPGPKG----YPIIGT-LLTFLKN------NG--YYRK-RPHLLFH-EYK-KKY-G-PIYK-DKF--ANQE-LIFISTPADVA-AVFKAE--GKYPDR-----G---PNMP-W-------ITY---REQRK------KSK-------GVLIG--------------EGEEWRKSRSVMDKKLLK---MKD------------------VGEYCERMNQVISDLISFIKQK---------------QI---TDNL-------------NG---EL-GNLQDALYKWSFETINSVLFS-KR-LGSF-----------ND-P----------PT-PIAEQFYNNVCDMM-----D------------ATG----------QLVF-L-PPYY------KYI-K…
XP_002112681_1_hypothetical_protein_TRIADDRAFT_25545_Trichoplax_adhaerens			IPGPKL----YPIIGN-LLTLIKN------NG--YHQK-RPHLLYS-SYR-QKY-G-PIFR-DKI--VNMK-LLFVTTPEDFA-TVFKAE--GKYPDR-----G---PTMP-W-------IVY---REQRK------KAK-------GVLIG--------------KGEEWRKSRSVMDKKLLK---MKD------------------VSAYSGRMNEVISDLISHIKRK---------------QI---EDNL-------------NG---EL-SNLQNAIYKWSFETINSVLFS-KR-LGAF-----------ND-P----------PT-PIAEKFYKSVCSVL-----N------------ITG----------NLVL-M-PPFY------KYF-K…
XP_001633986_1_predicted_protein_Nematostella_vectensis			MPGLPS----LPVFGS-APFLALNRKGRPLGR-------FILDKQF-TDV-ETY-G-KIFK-LDVP-GGFK-IISVADPDTAM-AILRNE--PKYPKR-----F---DSPL-L-------DFY---RNTRK------KIP-------GVFFA--------------EGPDWHKYRSVISKRILR---PKE------------------VADYVPEFDNIGSKFLERVENI---------------RG---KAGT-----------DSEY---EV-ENLDNELFKWSFESVAYMLFD-KR-FGTL-----------EE-N----------VN-PDAQGFIASVGGLL-----E------------SIL----------PASL-L-PVFIY-----KVY-E…
PFX18325_1_1_25-dihydroxyvitamin_D_3_24-hydroxylase_mitochondrial_Stylophora_pistillata			MPGPKG----WPIIGD-MLSFLRK----------SEFK-DIVAELK-DSF-AKY-G-PVFK-RNL--MGKA-VVYVKDPKDIE-VVIKAD--GKHPMR-----PSSGVSTA-V-------NRY---RKSRK------LPN-------GLFGL--------------NGEEWNRVRKALASKMLR---PKD------------------IRDNLENFNGVTRDAIEHMVSV---------------RD---A----------------DD---II-PNLEEELAKWATESVGTLAFD-VR-VGLY-----------DD-P----------PN-KETVKMIKSSSDAF-----S------------LMG----------KLNR-GWESFIL-----HFM-T…
XP_020611930_1_1_25-dihydroxyvitamin_D_3_24-hydroxylase_mitochondrial-like_Orbicella_faveolata			IPGPRKS---LKSFAE-----------FFVKS--ERFT-KAYKVYD-LLF-ERY-G-PIFK-ENMT-FGIP-ALHVIDPCDHE-MVLRAE--GKYPSR-----P---IIDF-W-------LEH---RQRRN------YFP-------GMVLL--------------EGEEWHRVRYSVSPKILR---PKI------------------VEENIDNFNAVTKDAITSLVKL---------------KE---ACGP-------------DN---HI-PDLEGELSRWATESVGTVAFD-AR-LGLY-----------ED-P----------PK-EEAMRFIQGVRDFF-----S------------LSH----------ELFF-SLSRRIA-----KHF-D…
NP_495052_1_Probable_cytochrome_P450_CYP44_Caenorhabditis_elegans			IPGPRE----IPVIGN-IGYFKYA---VKSDA--KTIE-NYNQHLE-EMY-KKY-G-KIVK-ENLGFGRKY-VVHIFDPADVQ-TVLAAD--GKTPFI-----VP--LQET-T-------QKY---REMKG------MNP-------GLGNL--------------NGPEWYRLRSSVQHAMMR---PQS------------------VQTYLPFSQIVSNDLVCHVADQ---------------QK---R----------------FG---LV--DMQKVAGRWSLESAGQILFE-KS-LGSL-----------GN------------RS-EWADGLIELNKKIF-----Q------------LSA----------KMRL-G-LPIF------RLF-S…
EYC08568_1_hypothetical_protein_Y032_0065g3618_Ancylostoma_ceylanicum			IPGPTIS---SRLFGK--------NRVLFRSR--HSIA-HYYDWLV-DLH-KRY-G-PIVR-VNQGFGRGY-VVHVFDPEDSR-QVFASD--GRQPFI-----VP--LQET-T-------QRY---REIKG------MNP-------GLGNL--------------NGDEWYRLRSSIQQVMMR---PQA------------------VQKYLPYTNEVAAALVDHIRGE---------------SV---RN---------------NG---NV--DMRKVAGRWALDSAGLTVFE-KR-LGAL-----------ND------------RI-DWADMLVDLNKSIF-----Q------------LSA----------ELRF-A-FPFY------RYF-S…
XP_014662612_1_PREDICTED_probable_cytochrome_P450_CYP44_Priapulus_caudatus			IPGPMG----LPYIGT-MLDYK------------LRPS-TYHKRLL-QLH-KRY-G-KIWK-ETI--AGNV-IVHLMDPDMIR-TVYDAE--GKIPHI-----PP--LQET-T-------QKY---RKEKE------MSL-------GLGNT--------------NGEEWYRLRSAVQQMMMR---PKS------------------VQDFLPLVQEVATEFVERMVTT---------------RD---S----------------HD---EI-PNFNKELGKWNLESSGAVVFF-KR-LGFL-----------QD------------QE-ILAEKMLEANQQIF-----Q------------LSC----------DLKF-S-LPLY------KYI-S…
XP_021367556_1_probable_cytochrome_P450_CYP44_Mizuhopecten_yessoensis			IPGPRG----LPFLGT-LHQYRGP-----FQK--FNID-RFQASLQ-DRY-QKY-G-PIMK-ETI--AGVT-AVRLFDPDYVK-IVYQNE--GKVPHV-----AP--LLDT-T-------RLY---RSQKN------MSP-------GLGNT--------------NGDEWYRLRSAVQQMMMR---PKE------------------VTVYLPNVQQVAEEFVNNISNS--------------LRA---K----------------DG---QV-HNFRKELAKWNLESSGSTSFE-TR-LGCL-----------ES-G----------TG-SWTEKMITANNDIF-----A------------LST----------KITF-S-VPFH------TLF-T…
XP_011425105_1_PREDICTED_probable_cytochrome_P450_CYP44_Crassostrea_gigas			IPGPKG----LPYLGT-ILQYRKG----PFQR--FTVD-RYQDALI-SRY-KEY-G-PIVK-ETI--AGVT-FVRIYDPDDVR-TVFLNE--DKQPHV-----AP--LLDT-T-------KQY---REQRD------LSP-------GLGNT--------------NGEEWYRLRSAVQQMMMR---PKA------------------VTVYLPFVEEVVDDFIARIKKI---------------HN---S----------------DG---TI-ENFRLEAAKWNLESSGMTCFE-TR-LGCL-----------VD-S----------PT-SHIMRMISSNNAIF-----E------------LST----------KINF-S-VPFH------KLL-T…
XP_021962363_1_probable_cytochrome_P450_CYP44_Folsomia_candida			IPGPRR----FPVVGT-LYQYKLP---GWLGG--HEMS-RYHIALR-DMH-AKY-G-PLVR-EQR--GDHA-LIHVFDPDDVK-AVFSVE--GKSPTI-----PP--LQEA-T-------QFY---RTKRE------LSL-------GLGNT--------------NGDEWYRLRSAVHKMMLR---PKE------------------VSYYLPFVDKVAIDFMGRIEQE---------------CS---KKD--------------DR---IV-ENLRELVGKWILESAGMICFE-KR-LGGF-----------AE------------NE-SLVEKMIAANKQIF-----I------------IAG----------ELKL-S-LPLY------KYF-P…
XP_023703476_1_probable_cytochrome_P450_CYP44_isoform_X3_Cryptotermes_secundus			IPGPVR----LPIIGN-LYQYM-------LGK--YKIE-RYHKVLE-DLY-KQY-G-PL--------------------------------------------------ET-A-------QLY---RQTRG------MSL-------GLGNV--------------NGDEWYRLRSAVRQMMLR---RRE------------------VHYYLPLVQEVATDFVKHIIRK---------------RG---E----------------NG---EI-ENLSDEVAKWSQESAGIVCFE-MR-LGCL-----------SG-NL---------EE-ERAQAMVNANKVMF-----N------------LSG----------QLKF-S-LPLY------KYI-F…
XP_023330088_1_probable_cytochrome_P450_CYP44_isoform_X1_Eurytemora_affinis			IPGPPC----WPLVGS-ALMYR-------FGD--FKKT-QYHEALK-DMY-CKY-G-PLVK-ENI--GGKI-IVHVFDPEDIK-TVYSYE--GKYPVV-----PP--LQET-T-------QMY---RAQKQ------MSL-------GLGNT--------------NGEEWYKLRSNCIQKMLR---PKE------------------VAFHLPSVDKTAKMLIDKIQQG---------------KN---A----------------ND---EI-EELRIEIGKWSIENAANLVFD-RQ-LDCL-----------TT-ASE--------RE-SWARDMVEANAEIF-----K------------LSG----------DLKL-S-LPLY------KYL-S…
AIL94168_1_cytochrome_P450_CYP44D1_Tigriopus_japonicus			IPGPPT----YPLIGN-LYQYNWN------GP--FQKF-KYHEALH-SLY-RTY-G-PVVK-QNI--GGRV-IVHVFEPSDIQ-TVYAHE--GKWPVV-----PP--LQET-T-------QMY---RQQKQ------MSL-------GLGNT--------------NGAEWYRLRTNTQQKMLR---PKE------------------VQFHLPVVNQIAQD---------------------------------------------TN---EI-NDLRLEVGRWSLENAAALVFD-RR-LGCL-----------SS-GTE--------EE-EFARQMVEANAAIF-----K------------LSG----------LLKL-S-MPIY------KYV-S…
ELT89157_1_hypothetical_protein_CAPTEDRAFT_171547_Capitella_teleta			IPGPRG----LPYLGT-LLDYKT-------GK--YAPS-SFDKAFR-ANH-QKY-G-KIFK-ETI--AGST-KVHLCDPDYAQ-RLFQLE--GKRPHT-----PP--LLET-S-------KMY---RKINR------LSL-------GLGNM--------------NGEKWSRSRKAVGHLLMK---PKS------------------VSQFLPHINGCVDDFITKIHHL---------------RD---E----------------EG---LV-ENFSNEIKMWTLESTANICFE-TR-LGAL-----------NG-TAA--------QS-DFIQRMVNAMDSML-----E------------QAL----------KLRF-S-FGWW------RLL-P…
XP_022188855_1_probable_cytochrome_P450_CYP44_Nilaparvata_lugens			IPGPTA----LPVVGN-LYQYM-------FNK--SKIL-KYHEVLQ-QLY-EKY-G-PIVR-ETF--GNKT-IIHLFDPVDAK-TVLDNE--DKRPFV-----VP--LQET-T-------LLY---RKKSD------MSL-------GLGNT--------------NGEEWYRLRSAIKGFMFD---FYG------------------LRNLSVKKDGVFDDIIKKLGDE---------------ID---E----------------NG---QV-KDLRMLFGKWALESSGITCFD-RR-LGYL-----------DN-GE---------ME-KLAEKIIEANKEVF-----Y------------LSG----------LLKF-S-FPFY------KYF-P…
AQM57066_1_cytochrome_P450_CYP404B1_partial_Sogatella_furcifera			IPGPTA----LPVVGN-LYQYM-------FNK--SKIL-KYHEVLQ-QLY-EKY-G-PIVR-ETF--GNKT-IIHLFDPVDAK-TVLDNE--DKRPFV-----VP--LQET-T-------LMY---RKKSD------MSL-------GLGNT--------------NGEEWYRLRSAIKGFMFD---FYG------------------LRNLSVKKEGVLDDIIKKLGDE---------------ID---E----------------NG---QV-KDLRMLFGKWALESSGITCFD-RR-LGYM-----------DN-GD---------ME-KMAEKIVEANKEVF-----Y------------LSG----------LLKF-S-YPFY------KYF-P…
BAV93908_1_Chamberlinius_hualienensis_CYP302B1			-PGPRI----LPYIGC-AWTYFPI-----IGH-GDDPE-RLHEVYQ-RKY-EKY-G-PVVY-EVF--GKKR-VLSVYDPSDIR-KVLTST--RKHARR-----Y---SHDI-L-------KEF---RRSRPDLF---SSV-------GLIPS--------------QDEEWFNLRKTFGDIFLY----SE------------------VKKYYPAIHNVAEEFVNYLGLL---------------AK---RSG--
BAV93914_1_Chamberlinius_hualienensis_CYP302A1			-PGPAV----WPIIGT-NWTFYPI-----IGK-GYDQD-RLHEVFL-SKF-REY-G-PVIK-EVH--KKQA-IVSIYNPEDIF-KVLYSS--QKDPTR-----L---SHYA-L-------LHF---RRSRPDLF---ASG-------GLVPS--------------QGEEWHRLRMNFQPPLMA----SQ------------------LKKTFGTFEKISEEFVEYLGEL---------------SQ---KSI--
Drosophila_melanogaster_CYP308A1			#NAME?
XP_002432833_1_cytochrome_P-450_putative_Pediculus_humanus_corporis			VPYVSP----VPFFGN-LKSLLFLE--KNVGEF---LG-DLYNSEKLPDH-GFY-G------IYLT-NNDP-ALIIRDPELIR-NICIKDF-QHFSNR-----N---A----T-------------SDEKNDPL---GYN-------NLFTL--------------TGSKWKFIRTKLTPTFTS----GK------------------MKQMFTLVKETSDELIRYLNEN---------------SK---EK---------------NY---TI-METKRILAKFTVDVISTCAFG-IK-SNCL-----------RD-EKSTFGF---------------FSDMIF-----ET-----------TVK-RAYE---WRAFFF---VHWMIKGLGGVFL--…
EFX87565_1_thromboxane_A_synthase-like_protein_Daphnia_pulex			-----------------------------------------------EWQ-AEF-G-DFYG-YYI--GMKP-YVVVKDLDLIQ-QVLIRDF-HKFVNR-----P---A----M-------------GIEI--RP---VIN-------TLVGL--------------RGQRWKEVRRVISPTFSA----RK------------------MRKINCTINRCVDILVEVVGNH---------------AE---S----
XP_022253884_1_cytochrome_P450_3A11-like_isoform_X1_Limulus_polyphemus			IPGPKP----SFFFGN-LREFQTK---------------GAIKCQE-EWI-KKY-G-KICG-FYY--GRLP-ITIVADLDLLK-QIQIKDF-QKFTGR-----P---M----F-------IPG---GTQ----PSTEFSS-------QLTLQ--------------RGEHWKEVRSLLTPTFSS----SK------------------MRQMTPIMQKAIGILMEKIDEK---------------AQ---T----------------E----ED-FDIYEMYQELTTDVIGQTAFG-IQ-TNVQ-----------QN-P---------------EDPFLTNCRAIFNIQTSE------------FLI----------FLLM-C-FPELYNIL-YPIR-K…
Hypsibius_exemplaris_nhd315_BV898_17163_p01			IPGPKP----SLLDGN-YQDLMQS------KM-------APWVVME-KWF-KAY-G-KVVG-YFRI-GPNP-VFLLFDHDMLK-EVLIKDF-SRFSDR-----P---T----L-------VNP---KDRD--SIPAIFRY-------ALTMI--------------TGQDWKRVRSTIAPTFTA----KK------------------MKGMSPKMNGIMDVMLGILDDK---------------AH---S----------------G----ET-IDIYGLFQGLTLDVIGNCAFA-MN-TDCL-----------RN-P---------------DEIFLASVKTIF-AGFSS------------PII---------RFLQM---FPEFNFFI-GRLI-K…
Ramazzottius_varieornatus_v101_RVARI_g5231_t1			VPGPTP----SLFNGN-YDELMSS------GK-------GSWLVVT-DWI-KKY-G-PVFG-YYRG-GPSR-ILMVADHEMLK-TILIKDF-AHFSDR-----T---I----M-------TSS---RKR----LPVSFRG-------NLTVL--------------TGDDWKRVRSTLSPTFTA----KK------------------MKMMSPKINNMIDILLSIVEEK---------------CA---A----------------N----EV-TDIYGLFQGLTLDVIGSCAFA-ME-VNCQ-----------RN-P---------------KDIFLENTRALF-RNANN------------LFI---------RIIQM---FPEFNFLI-GPIM-L…
CEF69504_1_Cytochrome_P450_family_and_Cytochrome_P450_E-class_group_I_family-containing_protein_Strongyloides_ratti			IPSPKG----KLGIGN-IIELFE----------------NFKNSDE-RWK-KKF-G-KTYG-LMM--GLTP-DITTTDLNIIK-EVYVKQF-EKFIDR-----E---T----FFPG----------SNKKEKSL---FAH-------GMFML--------------RGDDWRRVRNLSSPAFTT----GK------------------MKMFVTFFNETANKTLELLKNY---------------EL---E----------------DK---PI--DIKKMCDGMTLDSIFKSTFG-LK-TDLQ-----------ED-PNNIV------RK---------NAKKVF-------------------------------DANV-Y-DPRVYF----NYH--…
NP_497779_1_CYtochrome_P450_family_Caenorhabditis_elegans			IPGPPV----HWLWGN-LNIIKDR-----VSR--LGYN-DTTQWHP-TLH-TKY-G-PIFG-LYC--GTQL-HITVSEEEDIK-EIFIQNF-SNFSDRMT---P----------------DIFG--MNQL-------NQS-------LLQNT--------------YATGWKHTRSAIAPIFST----GK------------------MKAMHETLVSKIDIFLEVLKEK---------------SS---SG--------------------QK-WDIFENFQSLSLDIIGKCAFA-ID-SNCQ-----------RD-RTDLF-Y-------VQARKFVGAVDLKK-----S------------WIL----------PVSL-I-LPELSWLW--RFL--…

## Sheet: Nuclear Hormone Receptor
AAN11688_1_Drosophila_melanogaster_E75			---------------VTANEDADGFFRRSIQQKIQYRPCTKNQQCSILRINRNRCQYCRLKKCIAVGMSRDAVRFGRVPKREKARILAAMQQ-----------------------------------------S-----------TQNR--GQ------------------------------------------------------------------------------------------------------
KFM60432_1_Stegodyphus_mimosarum_E75			LCRVCGDKASGFHYGVHSCEGCKGFFRRSIQQKIQYRPCTKNQQCSILRINRNRCQYCRLKKCIAVGMSRDAVRFGRVPKREKAKILAAMQK-----------------------------------------------------VNAS--SQ------------------------------------------------------------------------------------------------------------------------------------------------------------------------------------------------------------------------------------------------------…
T1INN9_Strigamia_maritima_uncharacterized_protein			LCRVCGDKASGFHYGVHSCEGCKGFFRRSIQQKIQYRPCTKNQQCSILRINRNRCQYCRLKKCIAVGMSR-----------------------------------------------------------------------------------------------------------------------------------------------------------------------------------------------------------------------------------------------------------------------------------------------------------------------------------------…
ADR78566_1_Agelena_silvatica_E75			LCRVCGDKASGFHYGVHSCEGCKGFFRRSIQQKIQYRPCTKNQQCSILRINRNRCQYCRLKKCIAVGMSRDAVRFGRVPKREKAKILAAMQK-----------------------------------------------------VNAC--SQ------------------------------------------------------------------------------------------------------------------------------------------------------------------------------------------------------------------------------------------------------…
NP_001073579_1_Apis_mellifera_E75			LCRVCGDKASGFHYGVHSCEGCKGFFRRSIQQKIQYRPCTKNQQCSILRINRNRCQYCRLKKCIAVGMSRDAVRFGRVPKREKARILAAMQQ-----------------------------------------------------SHSR--SQ------------------------------------------------------------------------------------------------------------------------------------------------------------------------------------------------------------------------------------------------------…
scaffold125150_Euperipatoides_rowelli_hypothetical_protein			LCRVCGDKASGFHYGVHSCEGCKGFFRRSIQQKIQYRPCTKNQQCSILRINRNRCQYCRLKKCIAVGMSRDAVRFGRVPKREKAKILAEMQR-----------------------------------------------------VNAR--SR------------------------------------------------------------------------------------------------------------------------------------------------------------------------------------------------------------------------------------------------------…
ADB79814_1_Daphnia_pulex_E75			LCRVCGDKASGFHYGVHSCEGCKGFFRRSIQQKIQYRPCTKNQQCSILRINRNRCQYCRLKKCIAVGMSRDAVRFGRVPKREKAKILAAMQS-----------------------------------------------------VNAR--LA------------------------------------------------------------------------------------------------------------------------------------------------------------------------------------------------------------------------------------------------------…
ABP48738_1_Daphnia_magna_E75			LCRVCGDKASGFHYGVHSCEGCKGFFRRSIQQKIQYRPCTKNQQCSILRINRNRCQYCRLKKCIAVGMSRDAVRFGRVPKREKAKILAAMQS-----------------------------------------------------VNAR--LA------------------------------------------------------------------------------------------------------------------------------------------------------------------------------------------------------------------------------------------------------…
XP_022244905_1_Limulus_polyphemus_E75			LCRVCGDKASGFHYGVHSCEGCKGFFRRSIQQKIQYRPCSKNQQCSILRINRNRCQYCRLKKCIAVGMSRDAVRFGRVPKREKAKILAAMQK-----------------------------------------------------VNAN--SQ------------------------------------------------------------------------------------------------------------------------------------------------------------------------------------------------------------------------------------------------------…
XP_014672587_1_Priapulus_caudatus_E75			LCQVCGDKASGFHYGVHSCEGCKGFFRRSIQQKIQYKPCTKNQQCSILRINRNRCQYCRLKKCIAVGMSRDAVRFGRVPKREKQKIMAEMQR-----------------------------------------------------VNAQ--SQ------------------------------------------------------------------------------------------------------------------------------------------------------------------------------------------------------------------------------------------------------…
GAU93778_1_Ramazzottius_varieornatus			LCRVCGDKASGFHYGVHSCEGCKGFFRRSIQQKIQYRPCTKNQQCAILRINRNRCQYCRLKKCIEVGMSRDAVRFGRVPKREKAKIMAEMQK-----------------------------------------------------QNAK--QQ------------------------------------------------------------------------------------------------------------------------------------------------------------------------------------------------------------------------------------------------------…
nHd315_scaffold_0044_Hypsibius_dujardini			LCGVCGDKASGFHYGVHSCEGCKGFFRRSIQQKIQYRPCTKNQQCAILRINRNRCQYCRLKKCIEVGMSRDSVRFGRVPKREKAKIMAEMQK-----------------------------------------------------QNAK--SQ------------------------------------------------------------------------------------------------------------------------------------------------------------------------------------------------------------------------------------------------------…
ELU11745_1_Capitella_teleta_hypothetical_protein			LCRVCGDKASGFHYGVHACEGCKGFFRRSIQQKIQYRPCLKNQQCSIMRVNRNRCQYCRLKKCIAVGMSRDAVRFGRVPKREKAKIIEQMQK-----------------------------------------------------VNAQ--SQ------------------------------------------------------------------------------------------------------------------------------------------------------------------------------------------------------------------------------------------------------…
XP_001902634_1_Brugia_malayi_E75			-----------------------GFFRRSIQQKIQYRPCTRSQQCIVARNNRNRCQHCRLQKCIRVGMSR-----------------------------------------------------------------------------------------------------------------------------------------------------------------------------------------
ABS29716_1_Dirofilaria_immitis_nuclear_receptor			LCQVCGDRASGFHYGVFACEGCKGFFRRSIQQKIQYRPCTKSQQCIVARNNRNRCQHCRLQKCIRVGMSREAVRFGRVPKHEKVRIAEELAR-----------------------------------------------------VTAR--TV------------------------------------------------------------------------------------------------------------------------------------------------------------------------------------------------------------------------------------------------------…
NP_001021667_1_Caenorhabditis_elegans_nhr85			LCQVCSDKASGFHYGVFACEGCKGFFRRSIQQKITYRACTRAEDCLILRNNRNRCQCCRLKKCLAVGMSR-----------------------------------------------------------------------------------------------------------------------------------------------------------------------------------------------------------------------------------------------------------------------------------------------------------------------------------------…
XP_019618226_1_Branchiostoma_belcheri_NR1			LCKVCGDKASGFHYGVHACEGCKGFFRRSIQQKIQYKQCTKNEKCSIMRVNRNRCQHCRLKKCLAVGMSRDAVRFGRVPKREKARLLAELQN-----------------------------------------------------LKNQTESE------------------------------------------------------------------------------------------------------------------------------------------------------------------------------------------------------------------------------------------------------…
XP_009045016_1_Lottia_gigantea_hypothetical_protein			LCRVCGDKASGFHYGVHACEGCKGFFRRSIQQKIQYRPCLKNQQCNIMRVNRNRCQYCRLKKCISVGMSRDAVRFGRVPKKEKARIIEQMQK-----------------------------------------------------VSSQ--ST------------------------------------------------------------------------------------------------------------------------------------------------------------------------------------------------------------------------------------------------------…
XP_014673324_1_Priapulus_caudatus_E78			PCKVCGDKASGYHYGVTSCEGCKGFFRRSIQKQIEYR-CLRDGKCLVMRLNRNRCQYCRFKKCLAVGMSRDSVRYGRVPKRSKEK-EEQERR----------------------------------------------VS-----TTGE--PV------------------------------------------------------------------------------------------------------------------------------------------------------------------------------------------------------------------------------------------------------…
AAC77795_1_Caenorhabditis_elegans_SEX-1			FCKVCGDKASGYHYGVTSCEGCKGFFRRSIQRKIDYR-CLKQQVCEIKRESRNRCQYCRFKKCLDSGMSK-----------------------------------------------------------------------------------------------------------------------------------------------------------------------------------------------------------------------------------------------------------------------------------------------------------------------------------------…
NP_524195_2_Drosophila_melanogaster_E78			PCKVCGDKASGYHYGVTSCEGCKGFFRRSIQKQIEYR-CLRDGKCLVIRLNRNRCQYCRFKKCLSAGMSRDSVRYGRVPKRSREL-NGAAAL----------------------------------------------QQ-----QQQQ--QH------------------------------------------------------------------------------------------------------------------------------------------------------------------------------------------------------------------------------------------------------…
XP_396527_5_Apis_mellifera_E78			ACRVCGDKASGYHYGVTSCEGCKGFFRRSIQKQIEYR-CLKDGNCLVIRISRNRCQYCRFKKCLAVGMSRDSVRYGRVPKRSRER-GPEDTV----------------------------------------------PT-----TTTT--TG------------------------------------------------------------------------------------------------------------------------------------------------------------------------------------------------------------------------------------------------------…
T1IXV1_Strigamia_maritima_uncharacterized_protein			PCKVCGDKASGYHYGVTSCEGCKGFFRRSIQKQIEYR-CLRDGKCLVIRLNRNRCQYCRFKKCLSVGMSRDSVRYGRVPKRPRPQ-NEEARV----------------------------------------------TQ-----SEAD--QS------------------------------------------------------------------------------------------------------------------------------------------------------------------------------------------------------------------------------------------------------…
scaffold34656_Euperipatoides_rowelli_hypothetical_protein			PCKVCGDKASGYHYGVTSCEGCKGFFRRSIQKQIEYR-CLRDGRCLVIRLNRNRCQYCRFKKCLAVGMSRDSVRYGRVPKRNREK-NDEARV----------------------------------------------TQ-----SDQD--QT------------------------------------------------------------------------------------------------------------------------------------------------------------------------------------------------------------------------------------------------------…
XP_013773938_1_Limulus_polyphemus_E78			PCRVCGDKASGYHYGVTSCEGCKGFFRRSIQKQIEYR-CLRDAKCLVIRLNRNRCQYCRFKKCLAVGMSKDSVRFGRVPKRSREL-NEDGRV----------------------------------------------TQ-----AEAD--QS------------------------------------------------------------------------------------------------------------------------------------------------------------------------------------------------------------------------------------------------------…
XP_013414378_1_Lingula_anatina_E78			PCKVCGDKASGYHYGVTSCEGCKGFFRRSIQKQIEYR-CLRDGKCLVIRLNRNRCQYCRFKKCLAVGMSRDAVRYGRVPKRSRS--TEEQRV----------------------------------------------TT-----TDNP--EP------------------------------------------------------------------------------------------------------------------------------------------------------------------------------------------------------------------------------------------------------…
XP_015784372_1_Tetranychus_urticae_E78			VCKVCGDKASGYHYGVTSCEGCKGFFRRSIQKQIEYK-CLRDGKCLVIRLNRNRCQYCRFKKCIAVGMSRDSVRYGRVPKRSREK-GDDNRV----------------------------------------------TT-----SEAD--QS------------------------------------------------------------------------------------------------------------------------------------------------------------------------------------------------------------------------------------------------------…
KRY42612_1_Trichinella_spiralis_E75			PCKVCGDKASGYHYGVTSCEGCKGFFRRSIQKQIEYR-CLRDGKCLVYRLNRNRCQYCRFKKCLAVGMSRDSVRYGRVPKRSRDRMQEDVRV----------------------------------------------TS-----MTGES-EV------------------------------------------------------------------------------------------------------------------------------------------------------------------------------------------------------------------------------------------------------…
XP_011419905_1_Crassostrea_gigas_E78			PCKVCGDRASGFHYGVTSCEGCKGFFRRSIQKQIEYR-CLRDGKCMVIRLSRNRCQYCRFKKCLAVGMSRDSVRYGRVPKRSKSQ--DDSCV----------------------------------------------SS-----TDSN--MD------------------------------------------------------------------------------------------------------------------------------------------------------------------------------------------------------------------------------------------------------…
KZS08808_1_Daphnia_magna_E78			PCKVCGDKASGYHYGVTSCEGCKGFFRRSIQKQIEYR-CLRDGKCLVIRLNRNRCQYCRFKKCLAVGMSRDSVRYGRVPKRSRDR-GGSTNF----------------------------------------------AD-----PSTD--SS------------------------------------------------------------------------------------------------------------------------------------------------------------------------------------------------------------------------------------------------------…
AAA96057_1_Caenorhabditis_elegans_CHR3			PCKVCGDKSSGVHYGVITCEGCKGFFRRSQSSIVNYQ-CPRQKNCVVDRVNRNRCQYCRLKKCIELGMSRDAVKFGRMSKKQREKVEDEV-------------------------------------------------------ANGY--QA------------------------------------------------------------------------------------------------------------------------------------------------------------------------------------------------------------------------------------------------------…
XP_022245950_1_Limulus_polyphemus_HR3			PCKVCGDKSSGVHYGVITCEGCKGFFRRSQSSVVNYQ-CPRQKNCVVDRVNRNRCQYCRLQKCLALGMSRDAVKFGRMSKKQREKVEDEVPP----------------------------------------------QT-----TETD--SS------------------------------------------------------------------------------------------------------------------------------------------------------------------------------------------------------------------------------------------------------…
KFM59187_1_Stegodyphus_mimosarum_HR3			----------------------QGFFRRSQSSVVNYQ-CPRQKNCVVDRVNRNRCQYCRLQKCLALGMSR-----------------------------------------------------------------------------------------------------------------------------------------------------------------------------------------
ACY56690_1_Daphnia_magna_HR3			PCKVCGDKSSGVHYGVITCEGCKGFFRRSQSSVVNYQ-CPRQKNCVVDRVNRNRCQYCRLQKCLALGMSRDAVKFGRMSKKQREKVEDEVKA----------------------------------------------QQ-----AETD--SS------------------------------------------------------------------------------------------------------------------------------------------------------------------------------------------------------------------------------------------------------…
ACY56691_1_Daphnia_pulex_HR3			PCKVCGDKSSGVHYGVITCEGCKGFFRRSQSSVVNYQ-CPRQKNCVVDRVNRNRCQYCRLQKCLALGMSRDAVKFGRMSKKQREKVEDEVKA----------------------------------------------QQ-----AETD--SS------------------------------------------------------------------------------------------------------------------------------------------------------------------------------------------------------------------------------------------------------…
scaffold493_Euperipatoides_rowelli_hypothetical_protein			PCKVCGDKSSGVHYGVITCEGCKGFFRRSQSSVVNYQ-CPRQKNCIVDRVNRNRCQYCRLQKCLALGMSRDAVKFGRMSKKQREKVEDEVRP----------------------------------------------QE--------D--SS------------------------------------------------------------------------------------------------------------------------------------------------------------------------------------------------------------------------------------------------------…
T1J2S3_Strigamia_maritima_HR3			PCKVCGDKSSGVHYGVITCEGCKG--SSVVSSVVNYQ-CPRQKNCVVDRVNRNRCQYCRLQKCLGLGMSRDAVKFGRMSKKQREKVEDEVRP----------------------------------------------Q------TETD--SS------------------------------------------------------------------------------------------------------------------------------------------------------------------------------------------------------------------------------------------------------…
XP_013406181_1_Lingula_anatina_HR3			PCKVCGDKSSGVHYGVITCEGCKV--S------------------------------------------------------------------------------------------------------------------------------------------------------------------------------------------------------------------------------------------------------------------------------------------------------------------------------------------------------------------------------------…
XP_006570908_1_Apis_mellifera_HR3			PCKVCGDKSSGVHYGVITCEGCKGFFRRSQSSVVNYQ-CPRNKNCVVDRVNRNRCQYCRLQKCLRLGMSRDAVKFGRMSKKQREKVEDEVRA----------------------------------------------A------SETD--SS------------------------------------------------------------------------------------------------------------------------------------------------------------------------------------------------------------------------------------------------------…
NP_001334718_1_Drosophila_melanogaster_HR3			PCKVCGDKSSGVHYGVITCEGCKGFFRRSQSSVVNYQ-CPRNKQCVVDRVNRNRCQYCRLQKCLKLGMSRDAVKFGRMSKKQREKVEDEVRA----------------------------------------------Q------SDAD--SS------------------------------------------------------------------------------------------------------------------------------------------------------------------------------------------------------------------------------------------------------…
NP_001037012_1_Bombyx_mori_HR3			PCKVCGDKSSGVHYGVITCEGCKGFFRRSQSTVVNYQ-CPRNKACVVDRVNRNRCQYCRLQKCLKLGMSRDAVKFGRMSKKQREKVEDEVRV----------------------------------------------Q------ADAD---S------------------------------------------------------------------------------------------------------------------------------------------------------------------------------------------------------------------------------------------------------…
OWA50673_1_Hypsibius_dujardini_HR3			PCKVCGDKSSGVHYGVITCEGCKGFFRRSQSATVNYQ-CPRNRNCIVDRVNRNRCQYCRLQKCLRLGMSRDAVKFGRMSKKQREKVEAEVAR----------------------------------------------N------AAND--SS------------------------------------------------------------------------------------------------------------------------------------------------------------------------------------------------------------------------------------------------------…
GAU92736_1_Ramazzottius_varieornatus_hypothetical_protein			-CKVCGDKSSGVHYGVITCEGCKGFFRRSQSATVNYQ-CPRNRNCIVDRVNRNRCQYCRLQKCLRLGMSRDAVKFGRMSKKQREKVEAEVVR----------------------------------------------N------AAQD--SS------------------------------------------------------------------------------------------------------
XP_011437284_1_Crassostrea_gigas_HR3			PCKVCGDKSSGVHYGIITCEGCKGFFRRSQAGPVNYQ-CPRNKNCVIDRVNRNRCQFCRLQKCLALGMSRDAVKFGRMSKKQRERVEDEANY----------------------------------------------VKQSRMNGYND--CH------------------------------------------------------------------------------------------------------------------------------------------------------------------------------------------------------------------------------------------------------…
OQV14742_1_Hypsibius_dujardini_E75			PCKVCSDKASGYHYGVTSCEGCKGFFRRSIQKQIEYR-CLRDGKCAVQRLNRNRCQFCRFKKCLAVGMSRDSVRYGRVPKRPRMK-LSNGEL----------------------------------------------GS-----SAFK--SS------------------------------------------------------------------------------------------------------------------------------------------------------------------------------------------------------------------------------------------------------…
nHd315_scaffold0100_Hypsibius_dujardini			PCKVCSDKASGYHYGVTSCEGCKGFFRRSIQKQIEYR-CLRDGKCAVQRLNRNRCQFCRFKKCLAVGMSRDSVRYGRVPKRPRMK-LSNGEL----------------------------------------------GS-----SAFK--SS------------------------------------------------------------------------------------------------------------------------------------------------------------------------------------------------------------------------------------------------------…
GAV00164_1_Ramazzottius_varieornatus_hypothetical_protein			PCKVCGDKASGYHYGVTSCEGCKGFFRRSIQKQIEYR-CLRDGKCLVLRLNRNRCQYCRFKKCMAVGMSRDSVRYGRVPKRPRLKLPSAASQ-----------------------------------------------------LNSD--SV------------------------------------------------------------------------------------------------------------------------------------------------------------------------------------------------------------------------------------------------------…
XP_021202830_1_Bombyx_mori_E75			PCKVCGDKASGYHYGVTSCEGCKGFFRRSIQKQIEYR-CLRDGKCLVIRLNRNRCQFCRFKKCLSVGMSRDSVRYGRVPKRPREASPSDQEP---------------------------------------------QPE-----SQPT--SQ------------------------------------------------------------------------------------------------------------------------------------------------------------------------------------------------------------------------------------------------------…
EFA01351_2_Tribolium_castaneum_E78			PCKVCGDKASGYHYGVTSCEGCK---------------------------------YCRFKKCLSVGMSRDSVRYGRVPKRSRER-STEESV----------------------------------------------TT-----TDAD--QS------------------------------------------------------------------------------------------------------------------------------------------------------------------------------------------------------------------------------------------------------…
NP_524187_1_Drosophila_melanogaster_knirps			TCKVCGEPAAGFHFGAFTCEGCKSFFGRSYNNISTSE-CKNEGKCIIDKKNRTTCKACRLRKCYNVGMSK-----------------------------------------------------------------------------------------------------------------------------------------------------------------------------------------------------------------------------------------------------------------------------------------------------------------------------------------…
NP_001121967_1_Tribolium_castaneum_knirps			TCKVCGEPAAGFHFGAFTCEGCKSFFGRSYNNLSSSE-CKNNGECVINKKNRTACKACRLRKCLMVGMSK-----------------------------------------------------------------------------------------------------------------------------------------------------------------------------------------------------------------------------------------------------------------------------------------------------------------------------------------…
XP_001661506_1_Aedes_aegypti_knirps-like			QCKVCGEPAAGFHFGAFTCEGCKSFFGRSYNNLSSSE-CKNNGECIINKKNRTACKACRLRKCLMVGMSK-----------------------------------------------------------------------------------------------------------------------------------------------------------------------------------------------------------------------------------------------------------------------------------------------------------------------------------------…
ALI30490_1_Drosophila_melanogaster_knirps-like			TCKVCGEPAAGFHFGAFTCEGCKSFFGRSYNNLSSSD-CKNNGECIINKKNRTACKACRLKKCLMVGMSK-----------------------------------------------------------------------------------------------------------------------------------------------------------------------------------------------------------------------------------------------------------------------------------------------------------------------------------------…
XP_012168395_1_Bombus_terrestris_knirps-like			QCKVCGEPAAGFHFGAFTCEGCKSFFGRSYNNLSSTE-CKNGGECVINKKNRTACKACRLRKCLLVGMSK-----------------------------------------------------------------------------------------------------------------------------------------------------------------------------------------------------------------------------------------------------------------------------------------------------------------------------------------…
ABO93444_1_Strigamia_maritima_knirps			-------PAAGFHFGAFTCEGCKSFFGRTYNNLSSSE-CKNNGRCIINKKNRTSCKSCRLRKCLLVGMSK-----------------------------------------------------------------------------------------------------------------------------------------------------------------------------------------
AID52860_1_Tigriopus_japonicus_knirps			LCRVCNEPAAGFHFGAFTCEGCKSFFGRTCNNQSVQE-CKNNYRCEINKKNRTTCKACRLRKCLLVGMSK-----------------------------------------------------------------------------------------------------------------------------------------------------------------------------------------------------------------------------------------------------------------------------------------------------------------------------------------…
XP_014678004_1_Priapulus_caudatus_RXR-like			PCVVCNDKSSGYHYGVSACEGCKGFFRRSVQKNMQYM-CHREKNCVINKVTRNRCQYCRLQKCFAQGMSKEALRQEKNKRRKKQQQEERRPL-------------------------------------------------------------------------------------------------------------------------------------------------------------------------------------------------------------------------------------------------------------------------------------------------------------------…
NP_001193922_1_Homo_sapiens_NR1H4			LCVVCGDRASGYHYNALTCEGCKGFFRRSITKNAVYK-CKNGGNCVMDMYMRRKCQECRLRKCKEMGMLAECMYTEIQCKSKRLRKNVKQHADQ------------------------------------------------TVNEDSEG-RDL-----------------RQV-TSTT---------------------------------------------------------------------------------------------------------------------------------------------------------------------------------------------------------------------------K…
NP_989444_1_Gallus_gallus_NR1H4			LCVVCGDKASGYHYNALTCEGCKGFFRRSITKNAVYK-CKNGGNCEMDMYMRRKCQECRLRKCKQMGMLAECLLTEIQCKSKRLRKNVKQLPDQ------------------------------------------------TVNEDNEG-HDM-----------------KQV-TSTT---------------------------------------------------------------------------------------------------------------------------------------------------------------------------------------------------------------------------K…
XP_013421724_1_Lingula_anatina_EcR			LCLICGDRASGYHYNALSCEGCKGFFRRSITRNATYM-CKYGGKCEMDMWMRRKCQACRLRRCKEVGMKEECLLSDEQCKARDARRKSKNVGQRK----------------------------------------------GHPSPDSNT-G-------------------TNV-SSKD-TG------------------------------------------------------------------------------R-----SNSASGND----------------------------------------------------------------------------------------------------------------------------I…
ELT98532_1_Capitella_teleta_EcR			LCLICGDRASGYHYNALSCEGCKGFFRRSVTRGAEYV-CKIGGNCEMDMWMRRRCQACRLQRCREVGMKEECLLSEEQCKARDVRRKARQRSVKSV----------------------------------------DHRETPQPSPDSNS-S-------------------PR---------------------------------------------------------------------------------------R-----GESVVGP------------------------------------------------------------------------------------------------------------------------------…
XP_014678659_1_Priapulus_caudatus_EcR-like			---------------------------------------------------------------------------------------------------------------------------------------------------------------------------------------------------------------------------------------------------------------
scaffold_16326_Euperipatoides_rowelli_			LCLVCGDRASGYHYNALTCEGCKGFFRRSITKSAVYQ-CKYGGACDIDMYMRRKCQECRLRKCLAVGMRPECVVPEAQCKPK--TKPKPKDKDK-------------------------------------------------PNSTTKE-AS------------------MSR-SS--------------------------------------------D---------------------------------------------------------------------------------------------------------------------------------------------------------------------------------…
XP_022239580_1_Limulus_polyphemus_EcR-like			LCLVCGDRASGYHYNALTCEGCKGFFRRSINKNAVYQ-CKYGNHCEIDMYMRRKCQECRLKKCLTVGMRPECVVPEYQCAIKRESKKGQREKDK-------------------------------------------------PNSTTKE-GS------------------KEE--------------------------------------------------------------------------------------K-----PQI----------------------------------------------------------------------------------------------------------------------------------…
KFM66857_1_Stegodyphus_mimosarum_EcR			LCLVCGDRASGYHYNALTCEGCKGFFRRSITKNAVYQ-CKYGNNCEIDMYMRRKCQECRLKKCLSVGMRPECVVPEYQCAIKRETKKAQKDKDK-------------------------------------------------PNSTTRD-SG------------------EKP-GSPP-NG-------------------------------------------------------------------------------------------------------------------------------------------------------------------------------------------------------------------------…
ADB24759_1_Agelena_silvatica_EcR			LCLVCGDRASGYHYNALTCEGCKGFFRRSITKNAVYQ-CKYGNNCEIDMYMRRKCQECRLKKCLSVGMRPECVVPEYQCAIKRETKKAQKDKDK-------------------------------------------------PNSTTRD-SG------------------EKPVGSPA-NG-------------------------------------------------------------------------------------------------------------------------------------------------------------------------------------------------------------------------…
tT1JD91_Strigamia_maritima_uncharacterized_protein			LCLVCGDRASGYHYNALTCEGCKGFFRRSITKNAVYQ-CKYGNNCEIDMYMRRKCQECRLKKCLNVGMR------------------------------------------------------------------------------------------------------------------------------------------------------------------------------------------------------------------------------------------------------------------------------------------------------------------------------------------…
ACO44665_1_Crangon_crangon_EcR			LCLVCGDRASGYHYNALTCEGCKGFFRRSITKNAVYQ-CKYGNNCEMDMYMRRKCQECRLKKCLNVGMRPECVVPESQCQVKRDQKKA-REKDK-------------------------------------------------KDYPSVG-SPK--------HTPL---SPCKP-KGSPSSASAPAYKNSYSGSS----------------------------IS--------------------------------LSPL-----PMT----------------------------------------------------------------------------------------------------------------------------------…
AGQ43463_1_Eriocheir_sinensis_EcR			LCLVCGDRASGYHYNALTCEGCKGFFRRSITKNAVYQ-CKYGNNCEMDMYMRRKCQECRLKKCLNVGMRPECVVPESQCQVKREQKKA-RDKDK-------------------------------------------------KDYPSLG-SPK--------AGPI---SP-----------------------------------------------------------------------------------------M-----SAM----------------------------------------------------------------------------------------------------------------------------------…
AEA29831_1_Homarus_americanus_EcR			LCLVCGDRASGYHYNALTCEGCKGFFRRSITKNAVYQ-CKYGNNCEMDMYMRRKCQECRLKKCLSVGMRPECVVPESQCQVKREQKKA-RDKDK-------------------------------------------------KDYPSIG-SPK--------AIII---NPCKP-KGSP-TASAMQFKTLVGSSN----------------------------IT--------------------------------LSPM-----PTM----------------------------------------------------------------------------------------------------------------------------------…
AHA33385_1__Macrobrachium_nipponense_EcR			LCLVCADRASGYHYNALTCEGCKGFFRRSITKNAVYQ-CKYGNNCEMDMYMRRKCQECRLKKCLNVGMRPECVVPESQCQVKREQKKA-REKDK-------------------------------------------------KDYPSAG-SPK--------HSPL---SPCKP-KGPS-SASVPSYKSNNGTGS----------------------------FS--------------------------------ITPL-----PLSR--------------------------------------------------------------------------------------------------------------------------------G…
KYB25531_1_Tribolium_castaneum_EcR			LCLVCGDRASGYHYNALTCEGCKGFFRRSITKNAVYQ-CKYGNNCEIDMYMRRKCQECRLKKCLSVGMRPECVVPEVQCAVKRKEKKAQKEKDK-------------------------------------------------PNSTTNG-SP------------------VEP-ELSD-SE-----KT------------------------------------------------------------------------------------------------------------------------------------------------------------------------------------------------------------------…
XP_006568116_1_Apis_mellifera_EcR			LCLVCGDRASGYHYNALTCEGCKGFFRRSITKNAVYQ-CKYGNNCEIDMYMRRKCQECRLKKCLTVGMRPECVVPEYQCAVKRKEKKAQKEKDK-------------------------------------------------PNSTTNG-SPG-----------M----GVKI-EPAE-AE-SLSTSGSSGIL------------------------------------------------------------------T-----PVS----------------------------------------------------------------------------------------------------------------------------------…
BAF85822_1_Liocheles_australasiae_EcR			LCLVCGDRASGYHYNALTCEGCKGFFRRSITKNAVYQ-CKYGNNCEIDMYMRRKCQECRLKKCLSVGMRPECVVPEYQCAIKRESKRVQKEKDR-------------------------------------------------PQSTTKD-SP------------------IKE-E-------------------------------------------------------------------------------------------------------------------------------------------------------------------------------------------------------------------------------…
EEC03371_1_Ixodes_scapularis_EcR			LCLVCGDRASGYHYNALTCEGCKGFFRRSITKNAVYQ-CKYGNNCDIDMYMRRKCQECRLKKCLSVGMRPECVVPEYQCAIKRESKKHQKDKDR-------------------------------------------------PNSTTRE-SP------------------PGG-SSVM-ED-----------------------------------------------------------------------------KK-----PLV----------------------------------------------------------------------------------------------------------------------------------…
ABP48741_1_Daphnia_magna_EcR			LCLVCGDRASGYHYNALTCEGCKGFFRRSITKNAVYQ-CKYGNGCDIDMYMRRKCQECRLKKCLTVGMRPECVVPEYQCAVKREAKKAQKEKDR-------------------------------------------------PNSSSLG-SP------------------PEI-KAIQ-QH--------------------------------------IH-V---------------------------------LDEK-----PMIVCGPANGGV------------------------------------------------------------------------------------------------------------------------S…
BAF49030_1_Daphnia_magna_EcRA1			LCLVCGDRASGYHYNALTCEGCKGFFRRSITKNAVYQ-CKYGNGCDIDMYMRRKCQECRLKKCLTVGMRPECVVPEYQCAVKREAKKAQKEKDR-------------------------------------------------PNSSSLG-SP------------------PEI-KAIQ-QH--------------------------------------IH-V---------------------------------LDEK-----PMIVCGPANGGV------------------------------------------------------------------------------------------------------------------------S…
EFX79409_1_Daphnia_pulex_hypothetical_protein			LCLVCGDRASGYHYNALTCEGCKGFFRRSITKNAVYQ-CKYGNGCDIDMYMRRKCQECRLKKCLTVGMRPECVVPEYQCAVKREAKKAQKEKDR-------------------------------------------------PNSSSLG-SP------------------PEI-K-----------------------------------------------V---------------------------------LDEK-----PMVVCGTANGGV------------------------------------------------------------------------------------------------------------------------G…
CCA61268_1_Lithobius_peregrinus_EcR			---------SGYHYNALTCEGCKGFFRRSITKNAVYQ-CKYGNNCEIDMYMRRKCQECRLKKCLNVGMRPECVVPEYQCAVKREAKRAQKEKDR-------------------------------------------------PNSTTKE-HG------------------TPI-KE--------------------------------------------D-I-------------------------------
GAV02288_1_Ramazzottius_varieornatus_EcRA1_			LCLVCGDRASGYHYNALTCEGCKGFFRRSITKNAVYQ-CKYGGSCDIDMYMRRKCQECRLRKCLAIGMRPECVVPETQCKAKRESKAQQAQQQQKEK--------------------------------------------AASSSTSAT-AV----------------------AVPQ-VK---------------------------------------D-V---------------------------------V--S-----PKSFSPNSSAASPASTIT-------------------------------------------------------------------------------------------------------------------…
NP_724456_1__Drosophila_melanogaster_EcR			LCLVCGDRASGYHYNALTCEGCKGFFRRSVTKSAVYC-CKFGRACEMDMYMRRKCQECRLKKCLAVGMRPECVVPENQCAMKRREKKAQKEKDKMTT---------------------------------------------SPSSQHGG-GQ------------------DFV-KK--------------------------------------------E-I---------------------------------L--D-----LMTCEPPQHATIPLLPDE--------------------------------------------------------------------------------------------------------------ILAKC…
APG80611_1_Paracyclopina_nana_EcR			LCLVCGDRASGYHYNALACEGCKGFFRRSITKNQSYK-CKYGDNCEIDMYMRRKCQACRLKKCYAVGMRADCVVPEEQCVKKRMAKSKNNNGET------------------------------------------------SPLMITNG-GS------------------DTN-GATL------------------------------------------------------------------------------VLKR-----PAP----------------------------------------------------------------------------------------------------------------------------------…
EFX68327_1_Daphnia_pulex_hypothetical_protein			LCLVCGDLASGFHYGVLSCEGCKGFFRRSIVKKEVYQ-CKYDNSCDIDMYMRRKCQQCRLKKCLTVGMRSEGKVSTTVSVVMKSARGKETTK-------------------------------------------------------------------------------------------------------------------------------------------------------------------------------------------------------------------------------------------------------------------------------------------------------------------…
ADD82902_1_Tigriopus_japonicus_EcR			FCTVCGDRASGYHYNALACEGCKGFFRRSITKNSTYS-CKYGDGCEIDMYMRRKCQACRFKKCYTVGMRAECVVPESQCQKKRAIKRAQKAAQK-------------------------------------------------GDASSTT-AI------------------TNV-SLNG-SH------------------------------------------------------------------------------T-----PNF------AGLGLGLT----------------------------------------------------------------------------------------------------------------LGAR…
nHd315_scaffold_0101_Hypsibius_dujardini_EcR			LCLVCGDRASGYHYNALTCEGCKGFFRRSITKNAVYQ-CKYGGNCEIDMYMRRKCTQCKAKRESKQQQQQQSVVPETQCKAKRESKQQQQQQKD------------------------------------------------KPLATTTA-A-------------------TNA-AAVQ-AA---------------------------------------NHA---------------------------------ANRE-----PIR---SNSSGSPAS---------------------------------------------------------------------------------------------------------------------V…
BAA07890_1_Bombyx_mori_EcR			LCLVCGDRASGYHYNALTCEGCKGFFRRSVTKNAVYI-CKFGHACEMDMYMRRKCQECRLKKCLAVGMRPECVIQEPSKNKDRQRQKKDKGILL-------------------------------------------------PVSTTTV-E-------------------DHM-PPIM-QC---------------------------------------D--------------------------------------P-----PPPEAARIHEVVPRYLSE-------------------------------------------------------------------------------------------------------------KLMEQN…
NP_001166846_1_Bombyx_mori_EcR			LCLVCGDRASGYHYNALTCEGCKGFFRRSVTKNAVYI-CKFGHACEMDMYMRRKCQECRLKKCLAVGMRPECVIQEPSKNKDRQRQKKDKGILL-------------------------------------------------PVSTTTV-E-------------------DHM-PPIM-QC---------------------------------------D--------------------------------------P-----PPPEAARIHEVVPRYLSE-------------------------------------------------------------------------------------------------------------KLMEQN…
E5SAU0_Trichinella_spiralis_EcR			LCLVCGDKASGYHYNALTCEGCKGFFRRSITRKALYY-CKYGGHCDIDMYMRRKCQACRLRKCLDVGMRPELVIPEEQCRMKRESKGKCKAGSK-------------------------------------------------VNEDGTV-SSP-----------------PQV-TSTD-SS------------------------------------------------------------------------------S-----P------------------------------------------------------------------------------------------------------------------------------------…
ADC42112_1_Dirofilaria_immitis_EcR			LCLVCGDKASGYHYNALTCEGCKGFFRRSVTRKAIYH-CKYGESCDIDMYMRRKCQHCRLKKCMEIGMRPELVIPEDQCRIKREAKQKLRTALE-------------------------------------------------QQRKTNC-AS------------------PQQ-AVSS-SE-------------------------------------------------------------------------------------------------------------------------------------------------------------------------------------------------------------------------…
ABQ28713_1_Brugia_malayi_EcR			LCLVCGDKASGYHYNALTCEGCKGFFRRSVTRKAIYH-CKYGESCDIDMYMRRKCQHCRLKKCMEIGMRPEVVIPEDQCRIKREAKQKLRTTLE-------------------------------------------------QQRKANC-VS------------------PQQ-AVSS-SE-------------------------------------------------------------------------------------------------------------------------------------------------------------------------------------------------------------------------…
NP_001243500_1_Homo_sapiens_RXR			ICAICGDRSSGKHYGVYSCEGCKGFFKRTIRKDLIYT-CRDNKDCLIDKRQRNRCQYCRYQKCLVMGMKREAVQEERQRSRERA--------------------------------------------------------ESEAECAT-----------------------------------------------------------------------------------------------------------------------------------------------------------------------------------------------------------------------------------------------------------…
AAI10999_1_Homo_sapiens_RXR_alpha			ICAICGDRSSGKHYGVYSCEGCKGFFKRTVRKDLTYT-CRDNKDCLIDKRQRNRCQYCRYQKCLAMGMKREAVQEERQRGKDRN--------------------------------------------------------ENEVESTS-----------------------------------------------------------------------------------------------------------------------------------------------------------------------------------------------------------------------------------------------------------…
XP_013412668_1_Lingula_anatina_RXR-like			ICAICGDRASGKHYGVYSCEGCKGFFKRTVRKELSYA-CRDDRNCVIDKRQRNRCQYCRYMKCLAMGMKREAVQEERQRAKEKG--------------------------------------------------------EGEVESTS-----------------------------------------------------------------------------------------------------------------------------------------------------------------------------------------------------------------------------------------------------------…
ELT93409_1_Capitella_teleta_hypothetical_protein			ICAICGDRASGKHYGVHSCEGCKGFFKRTVRKDLQYA-CRDEKSCLIDKRQRNRCQFCRYMKCLSMGMKREAVQEERQRVKEKG--------------------------------------------------------EGEVESTT-----------------------------------------------------------------------------------------------------------------------------------------------------------------------------------------------------------------------------------------------------------…
scaffold_215744_Euperipatoides_rowelli			LCSICGDRASGKHYGVYSCEGCKGFFKRTVRKDLTYA-CREDRNCVIDKRQRNRCQYCRYQKCLAMGMKREAVQEERQRTKDKS--------------------------------------------------------ENEVESTS-----------------------------------------------------------------------------------------------------------------------------------------------------------------------------------------------------------------------------------------------------------…
tr_T1IJQ4_T1IJQ4_STRMM_Strigamia_maritima_RXR			LCSICGDRASGKHYGVYSCEGCKGFFKRTVRKDLSYA-CREDRLCVIDKRQRNRCQYCRYQKCLSMGMKREAVQEERQRNREKN--------------------------------------------------------ENEVESTS-----------------------------------------------------------------------------------------------------------------------------------------------------------------------------------------------------------------------------------------------------------…
CCA61271_1_Lithobius_peregrinus_RXR			FCSICGDRASGKHYGVYSCEGCKGFFKRTVRKDLSYA-CREDRNCVIDKRQRNRCQYCRYQKCLSMGMKREAVQEERQRNKEKN--------------------------------------------------------ENEVESTS-----------------------------------------------------------------------------------------------------------------------------------------------------------------------------------------------------------------------------------------------------------…
XP_013777259_1_Limulus_polyphemus_RXR_alpha_B			LCSICGDRASGKHYGVYSCEGCKGFFKRTVRKDLTYA-CREERNCIIDKRQRNRCQYCRYQKCLMMGMKREAVQEERHRTKEKN--------------------------------------------------------ENEVESTC-----------------------------------------------------------------------------------------------------------------------------------------------------------------------------------------------------------------------------------------------------------…
BAF85823_1_Liocheles_australasiae_USP			LCAICGDRASGKHYGVYSCEGCKGFFKRTVRKDLTYA-CREERTCTIDKRQRNRCQYCRYQKCLMMGMKREAVQEERQRTKDRN--------------------------------------------------------ENEVESTS-----------------------------------------------------------------------------------------------------------------------------------------------------------------------------------------------------------------------------------------------------------…
XP_002435070_1_Ixodes_scapularis_RXR			LCSICGDRASGKHYGVYSCEGCKGFFKRTVRKDLTYA-CREERNCIIDKRQRNRCQYCRYQKCLSCGMKREAVQEERQRTKDRA--------------------------------------------------------DNEVESTS-----------------------------------------------------------------------------------------------------------------------------------------------------------------------------------------------------------------------------------------------------------…
KFM79136_1_Stegodyphus_mimosarum_RXR			LCSICGDRASGKHYGVYSCEGCKGFFKRTVRKDLTYA-CREERNCIIDKRQRNRCQYCRYQKCLSMGMKREAVQEERQRNRERS--------------------------------------------------------ENEVESTS-----------------------------------------------------------------------------------------------------------------------------------------------------------------------------------------------------------------------------------------------------------…
ADB24760_1_Agelena_silvatica_RXR			LCSICGDRASGKHYGVYSCEGCKGFFKRTVRKDLSYA-CREERNCIIDKRQRNRCQYCRYQKCLSMGMKREAVQEERQRNRERS--------------------------------------------------------ENEVESTS-----------------------------------------------------------------------------------------------------------------------------------------------------------------------------------------------------------------------------------------------------------…
ABF74729_1_Daphnia_magna_RXR			LCSICGDRASGKHYGVYSCEGCKGFFKRTVRKDLTYA-CREDRQCLIDKRQRNRCQYCRYQKCLQMGMKREAVQEERQRNKEKG--------------------------------------------------------EMDMDATS-----------------------------------------------------------------------------------------------------------------------------------------------------------------------------------------------------------------------------------------------------------…
EFX64341_1_Daphnia_pulex_hypothetical_protein			LCSICGDRASGKHYGVYSCEGCKGFFKRTVRKDLTYA-CREDRQCLIDKRQRNRCQYCRYQKCLQMGMKREAVQEERQRNKEKG--------------------------------------------------------EMDMDATS-----------------------------------------------------------------------------------------------------------------------------------------------------------------------------------------------------------------------------------------------------------…
NP_001011634_1_Apis_mellifera_USP			LCSICGDRASGKHYGVYSCEGCKGFFKRTVRKDLSYA-CREEKSCIIDKRQRNRCQYCRYQKCLAMGMKREAVQEERQRTKERD--------------------------------------------------------QSEVESTS-----------------------------------------------------------------------------------------------------------------------------------------------------------------------------------------------------------------------------------------------------------…
NP_001107766_2_Tribolium_castaneum_USP			LCSICGDRASGKHYGVYSCEGCKGFFKRTVRKDLSYA-CREEKNCIIDKRQRNRCQYCRYQKCLNMGMKREAVQEERQRTKDRD--------------------------------------------------------TSEVESTS-----------------------------------------------------------------------------------------------------------------------------------------------------------------------------------------------------------------------------------------------------------…
ACO44668_1_Crangon_crangon_RXR			LCSICGDRASGKHYGVYSCEGCKGFFKRTVRKDLTYA-CREDRACTIDKRQRNRCQYCRYQKCLGMGMKREAVQEERQRTKDKG--------------------------------------------------------DGDPESSC-----------------------------------------------------------------------------------------------------------------------------------------------------------------------------------------------------------------------------------------------------------…
AEA29832_1_Homarus_americanus_RXR			LCSICGDRASGKHYGVYSCEGCKGFFKRTVRKDLTYA-CREDRSCTIDKRQRNRCQFCRYQKCLSMGMKREAVQEERQRTKDKG--------------------------------------------------------DGDTESSC-----------------------------------------------------------------------------------------------------------------------------------------------------------------------------------------------------------------------------------------------------------…
AAC32789_3_Leptuca_pugilator			LCSICGDRASGKHYGVYSCEGCKGFFKRTVRKDLTYA-CREERSCTIDKRQRNRCQYCRYQKCLTMGMKREAVQEERQRTKDKG--------------------------------------------------------DGDTESSC-----------------------------------------------------------------------------------------------------------------------------------------------------------------------------------------------------------------------------------------------------------…
AID52845_1_Tigriopus_japonicus_USP			FCSICGDRASGKHYGVYSCEGCKGFFKRTVRKELTYA-CRENKDCIIDKRQRNRCQYCRYMKCLANGMRREAVQEERNRSGSSASGGANNGGGT------------------------------------------GVGKEGEVESST----------------------------------------------------------------------------------------------------------------------P------------------------------------------------------------------------------------------------------------------------------------…
APG80612_1_Paracyclopina_nana_USP			LCTICGDKASGKHYGVYSCEGCKGFFKRTVRKELSYA-CRENRNCIIDKRQRNRCQYCRYMKCLQTGMKREAVQEERSRGKESTGSAGGQVST-------------------------------------------GAKIKEELPETT-----------------------------------------------------------------------------------------------------------------------------------------------------------------------------------------------------------------------------------------------------------…
NP_476781_1_Drosophila_melanogaster_USP			LCSICGDRASGKHYGVYSCEGCKGFFKRTVRKDLTYA-CRENRNCIIDKRQRNRCQYCRYQKCLTCGMKREAVQEERQRGARNAAGRLSASGGGSS----GP---------------------------------GSVGGSDDFMTNS-----------------------------------------------------------------------------------------------------------------------------------------------------------------------------------------------------------------------------------------------------------…
AAG24886_1_Aedes_aegypti_USP			LCSICGDRASGKHYGVYSCEGCKGFFKRTVRKDLSYA-CREDKNCTIDKRQRNRCQYCRYQKCLACGMKREAVQEERQRSSKFSI------------------------------------------------------KSEEINSTS-----------------------------------------------------------------------------------------------------------------------------------------------------------------------------------------------------------------------------------------------------------…
NP_001037470_1_Bombyx_mori_USP			LCSICGDRASGKHYGVYSCEGCKGFFKRTVRKDLTYA-CREDKNCIIDKRQRNRCQYCRYQKCLACGMKREAVQEERQRAARRT---------------------------------------------------------EDAHPSS-----------------------------------------------------------------------------------------------------------------------------------------------------------------------------------------------------------------------------------------------------------…
E5S322_Trichinella_spiralis_RXR-like			VCNICGDRASGKHYGVYSCEGCKGFFKRTVRKDLTYT-CRESRHCVIDKRQRNRCQYCRYQKCLIMGMKREAVQEERQRLRDRS-------------------------------------------------------ENGEPESTS-----------------------------------------------------------------------------------------------------------------------------------------------------------------------------------------------------------------------------------------------------------…
nHd315_scaffold0046_Hypsibius_dujardini_RxR			LCSICGDRASGKHYGVFSCEGCKGFFKRTVRKDLTYA-CREDRNCIVDKRQRNRCQYCRYQKCLQMGMRREAVQEERMRAKENRHNKAGGNASAAS-----------------------------------------LSNSESMEAEPSS-FGY-----------------GQV-STTTSA--------------------------------------------------------------------------------------------------------------------------------------------------------------------------------------------------------------------------…
GAV00597_1_Ramazzottius_varieornatus_RXR			LCSICGDRASGKHYGVFSCEGCKGFFKRTVRKDLTYA-CREDRNCIVDKRQRNRCQYCRYQKCLQMGMRREAVQEERMRAKENRHKHGAGTVSRSN-----------------------------------------SSNGGEMEAESST-FGY-----------------QQV-STTTHA-------------------------------------------------------------------------------------------------------------------------------------------------------------------------------------------------------------------------S…
ABQ28715_1_Brugia_malayi_RXR			ICAICGDRASGKHYGVYSCEGCKGFFKRTVRKDLIYL-CRENRNCIIDKRQRNRCQYCRYRKCQSMGMKREAVQEERQSSRTDL---SQMEA----------------------------------------------------ESTS-----------------------------------------------------------------------------------------------------------------------------------------------------------------------------------------------------------------------------------------------------------…
AAM08268_1_Dirofilaria_immitis_RXR			ICAICGDRASGKHYGVYSCEGCKGFFKRTVRKDLIYL-CRENRNCIIDKRQRNRCQYCRYRKCQSMGMKREAVQEERQSSRADI---SQMEA----------------------------------------------------ESTS-----------------------------------------------------------------------------------------------------------------------------------------------------------------------------------------------------------------------------------------------------------…
NP_066285_1_Homo_sapiens_NR2F2			ECVVCGDKSSGKHYGQFTCEGCKSFFKRSVRRNLSYT-CRANRNCPIDQHHRNQCQYCRLKKCLKVGMRREAVQRGRMPPTQPT--HGQF-----------------------------------------------------ALTNGDP-L-------------------------------------------------------------------------------------------------------------------------------------------------------------------------------------------------------------------------------------------------------…
NP_542956_1_Rattus_norvegicus_COUP			ECVVCGDKSSGKHYGQFTCEGCKSFFKRSVRRNLSYT-CRANRNCPIDQHHRNQCQYCRLKKCLKVGMRREAVQRGRMPPTQPT--HGQF-----------------------------------------------------ALTNGDP-L-------------------------------------------------------------------------------------------------------------------------------------------------------------------------------------------------------------------------------------------------------…
NP_524325_1_Drosophila_melanogaster_seven_up			ECVVCGDKSSGKHYGQFTCEGCKSFFKRSVRRNLTYS-CRGSRNCPIDQHHRNQCQYCRLKKCLKMGMRREAVQRGRVPPTQPGGMHGQY-----------------------------------------------------QIANGDP-MGI-----------------------------------------------------------------------------------------------------------------------------------------------------------------------------------------------------------------------------------------------------…
BAB55582_1_Bombyx_mori_seven_up			ECVVCGDKSSGKHYGQFTCEGCKSFFKRSVRRNLTYS-CRGNRSCPIDQHHRNQCQFCRLRKCLKMGMRREAVQRGRVPPSQPPGLPGQF-----------------------------------------------------TLGNGDP-GA------------------------------------------------------------------------------------------------------------------------------------------------------------------------------------------------------------------------------------------------------…
XP_015920867_1_Parasteatoda_tepidariorum_NR2F1			ECVVCGDKSSGKHYGQFTCEGCKSFFKRSVRRNLSYT-CRGNRNCPIDQHHRNQCQYCRLKKCLKMGMRREAVQRGRVPPSQHG-LPGQI-----------------------------------------------------PLTNGDL-N-------------------------------------------------------------------------------------------------------------------------------------------------------------------------------------------------------------------------------------------------------…
CAH59197_1_Cupiennius_salei_seven_up			ECVVCGDKSSGKHYGQFTCEGCKSFFKRSVRRNLTYT-CRGNRNCPIDQHHRNQCQYCRLKKCLKMGMRREAVQRGRVPPNQHP----QI-----------------------------------------------------SLTNGDS-LG------------------------------------------------------------------------------------------------------------------------------------------------------------------------------------------------------------------------------------------------------…
ADG26733_1_Platynereis_dumerilii_COUP			-------KSSGKHYGQFTCEGCKSFFKRSVRRNLTYT-CRGNRTCPIDQHHRNQCQYCRLKKCLKMGMRREAVQRGRVPPTQHPGFPGQM------------------------------------------------------LANGDP-L-------------------------------------------------------------------------------------------------------
XP_005091372_2_Aplysia_californica_COUP			ECVVCGDKSSGKHYGQFTCEGCKSFFKRSVRRNLTYT-CRGSRNCPIDQHHRNQCQYCRLKKCLKSGMRREAVQRGRIPPTQHP-FHGQM-----------------------------------------------------AFHNGDP-L-------------------------------------------------------------------------------------------------------------------------------------------------------------------------------------------------------------------------------------------------------…
EFA11548_1_Tribolium_castaneum_seven_up			ECVVCGDKSSGKHYGQFTCEGCKSFFKRSVRRNLTYS-CRGSRNCPIDQHHRNQCQYCRLKKCMKMGMRREAVQRGRVPPSQPAGLPNQF------------------------------------------------------LNSTDS-VTS-----------------------------------------------------------------------------------------------------------------------------------------------------------------------------------------------------------------------------------------------------…
XP_022664016_1_Varroa_destructor_COUP			ECVVCGDKSSGKHYGQFTCEGCKSFFKRSVRRNLSYT-CRGNRNCPIDQHHRNQCQYCRLKKCLKMGMRREAVQRGRVPPSSHGSLPGQMPA-------------------------------------------------IAALANGSS-GAA-----TP--------------SSSS------------------------------------------DGS------------------------------------------PPQHPP-------------------------------------------------------------------------------------------------------------------------------…
AID52851_1_Tigriopus_japonicus_seven_up			SCVVCGDKSSGKHYGQFTCEGCKSFFKRSVRRNLTYQ-CRGNRNCPIDQHHRNQCQHCRLKKCFKMGMRKEAVQRGRVPPSAAQ--------------------------------------------------------------NGDV---------------------------------------------------------------------------------------------------------------------------------------------------------------------------------------------------------------------------------------------------------…
AAX73355_1_Drosophila_melanogaster_HR4			VCMICEDKATGLHYGIITCEGCKGFFKRTVQNRRVYT-CVADGTCEITKAQRNRCQYCRFKKCIEQGMVLQAVREDRMPGGRNSKVKYKKHK---------------------------------------------QQQ-QAAQQQAEI-VHL--------------RLDSAV-SSSK------------------------------------------DR--------------------------------------------------------------------------------------------------------------------------------------------------------------------------------…
AAL50350_1_Manduca_sexta_HR4_			ICMICEDKATGLHYGIITCEGCKGFFKRTVQNRRVYT-CVADGGCEITKAQRNRCQYCRFKKCIEQGMVLQAVREDRMPGGRNSKVKYKKHK---------------------------------------------VT--TTSEKPKEV-VHL--------------RLESAV-SSSR------------------------------------------DR--------------------------------------------------------------------------------------------------------------------------------------------------------------------------------…
EEZ99212_2_Tribolium_castaneum_HR4_			ICMICEDKATGLHYGIITCEGCKGFFKRTVQNRRVYT-CVADGNCEITKAQRNRCQYCRFKKCIEQGMVLQAVREDRMPGGRNSKVKYKKHK---------------------------------------------QPP-KAAEQPSEV-VRL--------------RLDSAV-SSSR------------------------------------------DR--------------------------------------------------------------------------------------------------------------------------------------------------------------------------------…
EFX67867_1_Daphnia_pulex_hypothetical_protein			ICMICEDKATGLHYGIITCEGCKGFFKRTVQNKRVYT-CVAEGNCEITKAQRNRCQYCRFQKCLAQGMVLAAVREDRMPGGRNSKVKYRKHK---------------------------------------------SPP-GTTQQQQEV-LHL--------------RLESAV-TSSR------------------------------------------DA--------------------------------------------------------------------------------------------------------------------------------------------------------------------------------…
T1J198_Strigamia_maritima_HR4_			ICMICDDKATGLHYGIITCEGCKGFFKRTVQNKRIYT-CVADGNCEITKAQRNRCQFCRFQKCLRQGMWLNAVREDRMPGGRNSKVKYKKHK----------------------------------------------------NKQMEV-VHL--------------MLENAV-TSSR------------------------------------------DR--------------------------------------------------------------------------------------------------------------------------------------------------------------------------------…
XP_013794283_1_Limulus_polyphemus_HR4_			VCMICEDKATGLHYGIITCEGCKGFFKRTVQNKRVYT-CVADGSCEITKAQRNRCQYCRFQKCLRQGMVLAAVREDRMPGGRNSKVKYKKNK----------------------------------------------------EQQKDV-MHL--------------HLENCV-SSSR------------------------------------------DR--------------------------------------------------------------------------------------------------------------------------------------------------------------------------------…
KFM58483_1_Stegodyphus_mimosarum_HR4_			VCMICEDRATGLHYGIITCEGCKGFFKRTVQNKRVYT-CAADGNCEVTKAQRNRCQYCRFQKCVRQGMVLAAVREDRMPGGRNSKVKYKKHR---------------------------------------------EQQ---QQSSLDV-VHL--------------RSENCV-TSSR-----------------------------------------QDN--------------------------------------------------------------------------------------------------------------------------------------------------------------------------------…
scaffold280535_Euperipatoides_rowelli_hypothetical_protein			ICMICGDKATGLHYGIITCEGCKGFFKRTVQNKRIYT-CVADNNCEITKSQRNRCQYCRFQKCLTQGMVLAAVREDRMPGGRNSKVKYKKHK---------------------------------------------YQK-TARNNKPDF-LPE----------------ELMV-TSSR------------------------------------------DD--------------------------------------------------------------------------------------------------------------------------------------------------------------------------------…
AID52857_1_Tigriopus_japonicus_HR4_			ICMICEDKATGLHYGIITCEGCKGFFKRTVQNKRIYN-CVAEGSCEINKAQRNRCQYCRFQKCLHKGMVLAAVREDRMPGGRNSKVKYKKHK---------------------------------------------RSE--------EI-SHY--------------ILGRCQ---------------------------------------------------------------------------------------------------------------------------------------------------------------------------------------------------------------------------------…
XP_014675085_1_Priapulus_caudatus_HR4_			ICGICNDKATGLHYGIITCEGCKGFFKRTVQNKRVYT-CVAEGDCEITKAQRNRCQYCRFQKCLRMGMVLAAVREDRMPGGRNSKVKYKKHK---------------------------------------------QQS-SNQQQKPQA-LPV-S----------STRLPSIV-SGGA-----------------------------------------ADE--------------------------------------------------------------------------------------------------------------------------------------------------------------------------------…
XP_018494997_1_Galendromus_occidentalis_HR4_			ICMICEDKATGLHYGIITCEGCKGFFKRTVQNKRVYT-CVAEGNCEINKAQRNRCQYCRFQKCLLQGMVLAAVREDRMPGGRNSKVKYKKHK---------------------------------------------VPN-TAIQTPTQV-LHL-Q----------PVRPAIEV-TSSK------------------------------------------DS--------------------------------------------------------------------------------------------------------------------------------------------------------------------------------…
OQV14243_1_Hypsibius_dujardini_HR4_			-CMICGDKATGLHYGIITCEGCKGFFKRTVQNKRVYT-CVASGGCEITKTQRNRCQYCRFQKCLKQGMVLAAVREDRMPGGRNSKVKYRSRK---------------------------------------------GPN-GPTGKSSSA-AE------------------------------------------------------------------------------------------------------
GAU91006_1_Ramazzottius_varieornatus_hypothetical_protein			ICMICGDKATGLHYGIITCEGCKGFFKRTVQNKRVYT-CVASGGCEITKTQRNRCQYCRFQKCLKQGMVLAAVREDRMPGGRNSKVKYRSRK---------------------------------------------SQQ-QGLSKSSDG-ANC-H-------------------TDS----------------------------------------------------------------------------------------------------------------------------------------------------------------------------------------------------------------------------L…
CDP94347_1_Brugia_malayi_nhr91			LCAICSDKSSGLHYGIYTCEGCKGFFKRTVQNKRVYT-CSGTGNCPMTKEQRNRCQFCRFQKCLQQGMVLEAVREDRMPGGRNGKLKYKKTR---------------------------------------------TPL-GASEQRTEP-LNL-E--S--------VTRSEEI-SS-----------------------------------------------------------------------------------------------------------------------------------------------------------------------------------------------------------------------------S…
CAP27470_2_Caenorhabditis_briggsae_nhr91			LCSVCADKSTGLHYGASTCEGCKGFFKRSVQNKKVYH-CSQDNCCEIDKQNRNRCQSCRFRKCISKGMLTEAVREDRMPGGRNGKQRRSIIR-------------------------------------------------------------------------------------------------------------------------------------------------------------------------------------------------------------------------------------------------------------------------------------------------------------------…
XP_013419762_1_Lingula_anatina_FTZ-F1_			PCPICGDRVSGFHYGIYTCESCKGFFKRTVQNKKDFS-CHRNGDCDVNVMNRKKCPSCRFKKCLEGGMRLEAIRVDRTRGGRSSSSPGSLTSAILN----------------------------------------RGS--------------------------------------------------------------------------------------------------------------------------------------------------------------------------------------------------------------------------------------------------------------------…
XP_022236954_1_Limulus_polyphemus_FTZ-F1_			PCPICGDRISGFHYGIFSCESCKGFFKRTVQNKKNYV-CLRGANCHVAINTRKKCPACRFNKCLKMGMKLEAIREDRTRGGRSTQCSYALPNERLH----------------------------------------PLLDGSEKMYQN-----------------------------------------------------------------------------------------------------------------------------------------------------------------------------------------------------------------------------------------------------------…
KFM78132_1_Stegodyphus_mimosarum_FTZ-F1_			PCPICGDRISGFHYGIFSCESCKGFFKRTVQNKKNYV-CLRGANCHVSISTRKKCPACRFNKCLRMGMKLEAIREDRTRGGRSTQCSYTLPASDCH----------------------------------------ISSSRSSKESAG-----------------------------------------------------------------------------------------------------------------------------------------------------------------------------------------------------------------------------------------------------------…
scaffold2159_Euperipatoides_rowelli_hypothetical_protein			---------------------------------------------------------------------------------------------------------------------------------------------------------------------------------------------------------------------------------------------------------------
T1JNK8_Strigamia_maritima_uncharacterized_protein			--------------------------VRTVQNKKNYL-CLRGATCPVSVNTRKKCPACRFDKCLKMGMKLEAIREDRTRGGRSTQCSYTLPSEDLS----------------------------------------HGADVASKSARG-----------------------------------------------------------------------------------------------------------
XP_013073570_1_Biomphalaria_glabrata_HR4			VCAICNDKATGLHYGIITCEGCKGFFKRTVQNKRVYT-CVADSNCEINKAQRNRCQYCRFKKCLKMGMVLAAVREDRMPGGRNSKVKYKKHK-----------------------------RRENS----------ERSN-SAYESSTSL-TS--------------YKIPSPV-SSSRHQDQCLERSHS------SHTMKSYNYDNEQSKQEVERI---DDYR---------------------------------QSKS-----PPLQNENGRSISSLHPPTH------------------------------------------------------------------------------------------------------------QASATA…
AAA28542_1_Drosophila_melanogaster_FTZ-F1_			LCPVCGDKVSGYHYGLLTCESCKGFFKRTVQNKKVYT-CVAERSCHIDKTQRKRCPYCRFQKCLEVGMKLEAVRADRMRGGRNKRARKLQVM---------------------------------------------QA-LRNSQVSSSS-LCF-D-------------------SGTP----------------------------------------------------------------------------------------------------------------------------------------------------------------------------------------------------------------------------…
XP_006557455_1_Apis_mellifera_FTZ-F1_			LCPVCGDKVSGYHYGLLTCESCKGFFKRTVQNKKVYT-CVAERSCHIDKTQRKRCPYCRFQKCLEVGMKLEAVRADRMRGGRNKRARKLQMM---------------------------------------------QT-IRGSQVSSKA-FNF-H-------------------GAT-----------------------------------------------------------------------------------------------------------------------------------------------------------------------------------------------------------------------------…
AAL30663_1_Bombyx_mori_FTZ-F1_			LCPVCGDKVSGYHYGLLTCESCKGFFKRTVQNKKVYT-CVAERACHIDKTQRKRCPFCRFQKCLDVGMKLEAVRADRMRGGRNKRARKLQMM---------------------------------------------QT-LRGSQVSSDA-FTF-TP------------------SST-----------------------------------------------------------------------------------------------------------------------------------------------------------------------------------------------------------------------------…
BAU20372_1_Daphnia_magna_FTZ-F1_			LCPVCGDKVSGYHYGLLTCESCKGFFKRTVQNKKAYS-CVADRSCHIDKSQRKRCPYCRFQKCLEVGMKLEAVRADRMRGGRNKRARKLQVM---------------------------------------------TT-PRGSQVSSKT-FHF-N-------------------NNVP----------------------------------------------------------------------------------------------------------------------------------------------------------------------------------------------------------------------------…
EFX77612_1_Daphnia_pulex_hypothetical_protein			LCPVCGDKVSGYHYGLLTCESCKGFFKRTVQNKKAYS-CVADRSCHIDKSQRKRCPYCRFQKCLEVGMKLEAVRADRMRGGRNKRARKLQVM---------------------------------------------TT-PRGGQVSSKT-FHF-Q-------------------HSQL----------------------------------------------------------------------------------------------------------------------------------------------------------------------------------------------------------------------------…
AID52855_1_Tigriopus_japonicus_FTZ-F1_			LCPVCGDKVSGYHYGLLTCESCKGFFKRTVQNKKVYT-CVADRSCVIDKTQRKRCPYCRFQKCLDVGMKLEAVRHDRMRGGRNKRARKLQVL---------------------------------------------GG-VTLSQVTSKD-FPF-S---------------------------------------------------------------------------------------------------------------------------------------------------------------------------------------------------------------------------------------------------…
XP_015785144_1_Tetranychus_urticae_FTZ-F1_			LCPVCGDKVSGYHYGLLTCESCKGFFKRTVQNKKVYT-CVADRSCHIDKSQRKRCPFCRFQKCLEVGMKLEAVRADRMRGGRNKRARRLQLM---------------------------------------------GNHSPGEQLSSLP-FHY-SGL-----------LGLSL-NSSS----------------------------------------------------------------------------------------------------------------------------------------------------------------------------------------------------------------------------…
scaffold722_Euperipatoides_rowelli_hypothetical_protein			LCPVCGDKVSGYHYGLLTCESCKGFFKRTVQNKKVYT-CVGDRSCHIDKSQRKRCPYCRFQKCLDVGMKLEAVRADRMRGGRNKRARKLQML---------------------------------------------YNQPACQQLSSKL-VNY-E---------------------------------------------------------------------------------------------------------------------------------------------------------------------------------------------------------------------------------------------------…
XP_014671884_1_Priapulus_caudatus_FTZ-F1_			ACPVCGDRVSGYHYGLLTCESCKGFFKRTVQNKKVYT-CVAEKKCLIDKTQRKRCPYCRFQKCLEVGMKLEAVRPDRMRGGRNKRALKLQAR---------------------------------------------MG-ATCQQLSSTV-TKV-----------------------------------------------------------------------------------------------------------------------------------------------------------------------------------------------------------------------------------------------------…
GAV07700_1_Ramazzottius_varieornatus_hypothetical_protein			ICPVCGDKVSGYHYGLLTCESCKGFFKRTVQNKKVYT-CVGERTCQIDKSQRKRCPFCRFQKCLEVGMKLEAVRADRMRGGRNKRARKLQQI---------------------------------------------GA-APSSHLSSPS-DSI-N---------------------------------------------------------------------------------------------------------------------------------------------------------------------------------------------------------------------------------------------------…
OQV18443_1_Hypsibius_dujardini_FTZ-F1_			-CPVCGDKVSGYHYGLLTCESCKGFFKRTVQNKKVYT-CNGERGCHIDKSSRKRCPCCRYEKCMRVGMKLEAVREDRMRGGRNKRARKQQQQ---------------------------------------------KNSNGCKHLSSPP-ISY-S---------------------------------------------------------------------------------------------------
NP_001024550_1_Caenorhabditis_elegans_nhr25			MCPVCGDRVSGYHYGLLTCESCKGFFKRTVQNKKQYQ-CSAEANCHVDRTCRKRCPSCRFQKCLTMGMKMEAVRADRMRGGRNKRAHRMQRN---------------------------------------------TVQVPAVTLSSST-QSL-S--------------------------------------------------------------------------------------------------------------------------------------------------------------------------------------------------------------------------------------------------T…
XP_014667232_1_Priapulus_caudatus_RXR			LCRICGDRATGFHYSVYSCEGCKGFFKRTVQRGLVYT-CEGSRMCVINKYTRNACQYCRFQKCADTGMRRDAVREDRTPGGRHVQMKGKRPN--------------------------------------------LTETIAVIDNQSNM-PAM-E---------------------------------------------------------------------------------------------------------------------------------------------------------------------------------------------------------------------------------------------------…
NP_524493_1_Drosophila_melanogaster_HR96			NCAVCGDKALGYNFNAVTCESCKAFFRRNALAKKQFT-CPFNQNCDITVVTRRFCQKCRLRKCLDIGMKSENIMSEEDKLIKRRKIETNRAKR-------------RLMENGTDACDADGGEERDHKAPADSSSSNLDHYSGSQDSQSQA-SSP-GTQVNPLQMTAEKIVDQIV-SDPDRASQAINRLMRTQKEAISVMEKVISSQKDALRLVSHLIDYPGDALKIISKFMNSPFNALTVFTKFMSSPTDGVEIISKIVDS-----PADVVEFMQNLMHSPEDAIDIMNKFMNTPAEALRILNRILSGGGANAAQQTADRKPLLDKEPAV---------KPAAPAERADTVIQSMLGNSPPISPHDAAVSDFSINSIESVLSEVIRIEYQAFNSIQQAA…
XP_015839015_1_Tribolium_castaneum_HR96			VCGVCGDKALGYNFNAVTCESCKAFFRRNALVQKQFK-CPFNDQCEITTITRRFCQKCRLDKCFAIGMCKDLIMSEEDKHLKRQKIEENRARKRSK-------------IHGFK-----SGFKKVKK---------ESVEADSQDSQSQP-NGT------PNPVTVDLGNERLV-TSSDDVSMIRNM----------------------------------------------------------------------LNNT-----PNSATGSKSVDDSAL----------------------------------------------------ISLINNNDVNCNNNDPTSSSKSTLDVTKDVVEDVHRVSIEPNSIESILCEAIKLEFEAYSSIAQCH…
KZS04364_1_Daphnia_magna_HR96			VCGVCGDKALGCNFGATTCESCKAFFRRNALKGKEFR-CPFESNCKIDAVTRRFCQKCRLKKCLDIGMKKEFIMSEEERTVKRRKIEENRMKKTKPGRTSNPKNNPKQLIHLLN-----GGGNKTNQRKSD-----IKSEAESSFSDSES-PAS------LNKGT-LMNNRQQL-TSEPRGRM--------------------------------------------------------------------------LEMS-----PPEECPEESSPSTGL------------------------LRSHSMMSVADT----------------------------------------------------FNINLQTMDALLNTAISAEYNVVVDLVRGK…
KFM75069_1_Stegodyphus_mimosarum_HR96			KCGVCGDNALGSNFNAITCESCKAFFRRNALKTKEFK-CPFEDNCKVDMVTRRFCQKCRLKKCFAIGMKKEWIMSEEEKKAKRDKIEKNRRKRNGQ---------------------------QASLQVQD-----FTYIKAESPDDSQT-PGSVG-------MIADLPKTRAF-SHQPLT--------------------------------------PSD-----------------------------------CEYS-----PPTKIPHLESASDSMQDE---------------------VSNHSSQTVHSAEDTNESVSISSETGHSL-MVKPEVDSSNSVNNSIQESEGLLVPKVSLLNNTSSSLCKDVPKSVYAKAVEIEFTEL-PIRTEL…
XP_015911215_1_Parasteatoda_tepidariorum_HR96			KCGVCGDNALGSNFNAITCESCKAFFRRNALKTKEFK-CPFENNCKIEVITRRFCQKCRLKKCFSIGMKKEWIMSEEEKKAKREKIEKNRKRKGTQ---------------------------QVQMQVQE-----LTYIKTEPIDDTQT-PGSVG-------ITADLPKTSVF-THQPLT--------------------------------------PSD-----------------------------------CEYS-----PPSKVLMLESASNSMQDG----------------KLSDVCSQHDGSSTSDAYDTNAESETECAVAE----IGKKTANESASGSSEDQMAHLEVPKGKMHDVLSS--LDHISQSAYAKAIEIQFTEL-PIRTTL…
AID52831_1_Tigriopus_japonicus_HR96			FCAVCGDKALGYNFNALTCESCKAFFRRNALKNKEFK-CPFSNKCEVTLVTRRFCQKCRLKKCFDIGMKKEWILSDEEKQQKRQKIEQNRAKKRQDVPDLSPRTSLAAVASPLTL---------------------PHRDVVSPASTSDS-IGL------------ERPQARVLPSSRP-----------------------PSEDDNQPRHKQMRYDIPEDN--------NSRLGVGDAYSPNDASSEQCTLIRHELTASNS--PPQPSTTFIPTIQDRTQIN--MLNFVVQQP-------------------QLSSSKDLPLDASVPPQNPLTRLSPDLTNLTGTLPEQVNPMNLDVKNEQSSQSYPSNTSFDNLDDIVTVAIEAEFHVQ-NIRSTM…
XP_011428295_1_Crassostrea_gigas_HR96			YCGVCGDRALGYNFDAISCESCKAFFRRNAPKGLEFK-CPYEEKCKMDVSNRRFCKRCRLRKCFEIGMRKEYILTEEEKLRKRQRIEENRLIQK-------------------------------------------VRDVDKTKTQS-------GIV-----------------STTE------NR--------------------------------------------------------------------------------------------------------------------------------------------------------------------------------------------------------------------…
XP_005089041_2_Aplysia_californica_HR96			TCGVCGDKALGYNFNAITCESCKAFFRRNALKDKSMV-CLFDNKCVVDLRTRRFCPACRIRKCYSIGMNRDMILDDSERRKRMSKVMANRARKGSSTMLTSP----------------------------------IAVQIKSEVDTTES-FHHITEV-----------------TRPP--------------------------------------------------------------TPYGKPHGNSSDIIF-------KHVPKESLPTDRNM--------------------------------------------------------------------------------------------------------------------------…
XP_014672821_1_Priapulus_caudatus_HR3			#NAME?

## Sheet: E74
XP_019621570_1_Branchiostoma_belcheri_elf2-like			-LWEFLLELLQNKDTCPKIIKWTQKEKGIFKLVDSKAVSKLWGQHKNKPDMNYETMGRALRYYYQRGILAKVDGQRLVYQF--
XP_014662658_1_Priapulus_caudatus_E74			-LWEFLLKLLQDKDTCPRYIKWTSKEKGIFKLVDSKAVSKLWGQHKNKPDMNYETMGRALRYYYQRGILAKVDGQRLVYQFV-
KPM02892_1_Sarcoptes_scabiei_elf2-like			-LWEFLLKLLQDKEYCPRYIKWTNREKGIFKLVDSKAVSRLWGLHKNKPDMNYETMGRALRYYYQRGILAKVDGQRLVYQFV-
XP_023217817_1_Centruroides_sculpturatus_E74			-LWEFLLKLLQDKEYCPRYIKWTNREKGVFKLVDSKAVSRLWGIHKNKPDMNYETMGRALRYYYQRGILAKVDGQRLVYQFV-
ADT64888_1_Gryllus_firmus_E74			-LWEFLLKLLQDRDYCPRYIKWTNREKGVFKLVDSKAVSRLWGLHKNKPDMNYETMGRALRYYYQRGILAKVDGQRLVYQFV-
AAA28493_1_Drosophila_melanogaster_E74			-LWEFLLKLLQDREYCPRFIKWTNREKGVFKLVDSKAVSRLWGMHKNKPDMNYETMGRALRYYYQRGILAKVDGQRLVYQFV-
Q1KLS0_Bombyx_mori_E74			-LWEFLLKLLQDREYCPRFIKWTNREKGVFKLVDSKAVSRLWGLHKNKPDMNYETMGRALRYYYQRGILAKVDGQRLVYQFV-
XP_012176122_1_Bombus_terrestris_E74			-LWEFLLKLLQDREYCPRYIKWTNRERGVFKLVDSKAVSRLWGLHKNKPDMNYETMGRALRYYYQRGILAKVDGQRLVYQFV-
Q65YY5_Apis_mellifera_E74			-LWEFLLKLLQDREYCPRYIKWTNRERGVFKLVDSKAVSRLWGLHKNKPDMNYETMGRALRYYYQRGILAKVDGQRLVYQFV-
XP_017770235_1_Nicrophorus_vespilloides_E74			-LWEFLLKLLQDREYCPRYIKWTNREKGVFKLVDSKAVSRLWGLHKNKPDMNYETMGRALRYYYQRGILAKVDGQRLVYQFV-
XP_008200803_1_Tribolium_castaneum_E74			-LWEFLLKLLQDREYCPRYIKWTNREKGVFKLVDSKAVSRLWGMHKNKPDMNYETMGRALRYYYQRGILAKVDGQRLVYQFV-
scaffold4645_Euperipatoides_rowelli_hypothetical_protein			-LWEFLLKLLQDKEYCPRYIKWTHREKGIFKLVDSKAVSKLWGLHKNKPDMNYETMGRALRYYYQRGILAKVDGQRLVYQFV-
XP_021001446_1_Parasteatoda_tepidariorum_E74			-LWEFLLKLLQDKEYCPRYIKWTHREKGIFKLVDSKAVSRLWGLHKNKPDMNYETMGRALRYYYQRGILAKVDGQRLVYQFV-
KFM78373_1_Stegodyphus_mimosarum_E74			-LWEFLLKLLQDKEYCPRYIKWTHREKGIFKLVDSKAVSRLWGLHKNKPDMNYETMGRALRYYYQRGILAKVDGQRLVYQFV-
T1JAU5_Strigamia_maritima_hypothetical_protein			-LWEFLLKLLQDKDYCPRYIKWTHREKGIFKLVDSKAVSKLWGLHKNKPDMNYETMGRALRYYYQRGILAKVDGQRLVYQFV-
GAU97875_1_Ramazzottius_varieornatus_hypothetical_protein			-LWEFLLKLLQDKEYCPRYIRWTNREKGVFKLVDSKAVSRLWGLHKNKPDMNYETMGRALRYYYQRGILSKVDGQRLVYQF--
XP_013776213_1_Limulus_polyphemus_E74			-LWEFLLKLLQDNKYCPRYIKWTNREKGIFKLVDSKAVSRLWGLHKNKPDMNYETMGRALRYYYQRGILAKVDGQRLVYQFV-
KZS09932_1_Daphnia_magna_uncharacterized_protein			-LWEFLLKLLQDKDCCPRYIKWTNREKGVFKLVDSKAVSRLWGLHKNKPDMNYETMGRALRYYYQRGILAKVDGQRLVYQFV-
EFX89297_1_Daphnia_pulex_hypothetical_protein			-LWEFLLKLLQDKDCCPRYIKWTNREKGVFKLVDSKAVSRLWGLHKNKPDMNYETMGRALRYYYQRGILAKVDGQRLVYQFV-
KFV08257_1_Tauraco_erythrolophus_elf1-like			-LWEFLLALLQDKATCPKYIKWTQREKGIFKLVDSKAVSKLWGKHKNKPDMNYETMGRALRYYYQRGILAKVEGQRLVYQF--
XP_009055486_1_Lottia_gigantea_hypothetical_protein			-LWEFLLQLLQNPETCPRIIKWTSREKGIFKLVDSKAVSRLWGLHKNKPDMNYETMGRAMRYYYNRGILNKVDGQRLVYQF--
XP_011417409_1_Crassostrea_gigas_Ets			-LWEFLLQLLQNRETCPRYIKWTNREKGIFKLVDSKAVSKLWGLHKNKPDMNYETMGRALRYYYARGILNKVDGQRLVYQF--
XP_013413139_1_Lingula_anatina_E74			-LWEFLLQLLQNKETCPRYIKWTSREKGIFKLVDSKAVSKLWGIHKNKPDMNYETMGRALRYYYARGILNKVDGQRLVYQF--
XP_012944791_1_Aplysia_californica_E74-like			-LWEFLLQLLQNQDTCPHYIKWTNREKGIFKLVDSKAVSRLWGQHKNKPDMNYETMGRALRYYYARGILNKVDGQRLVYQF--
ELT88155_1_Capitella_teleta_hypothetical_protein			-LWEFLLQMLQNKDYCPRYIKWTDREKGIFKLVDSKSVSRLWGLHKNKPDMNYETMGRALRYYYARGILNKVDGQRLVYQF--
OQV12233_1_Hypsibius_dujardini_E74			---------------------WERFDKGVFKLVDSKAVSRLWGLHKNKPDMNYETMGRALRYYYQRGILAKVDGQRLVYQF--
CEF68475_1_Strongyloides_ratti_E74			-LWEFLLRLLQDKEYCPKYIKWLDHRKGIFKLVDSKAVSRLWGMHKNKPGMNYETMGRALRYYYQRGILQKVDGQRLVYQFV-
ADY42023_1_Ascaris_suum_E74			-LWEFLLRLLQDKEYCPKYIKWLDHSKGIFKLVDSKAVSRLWGLHKNKPGMNYETMGRALRYYYQRGILQKVDGQRLVYQFV-
NP_031948_4_Mus_musculus_ETS_domain-containing_protein_Elk-1_			-LWQFLLQLLREQGN-GHIISWTSRDGGEFKLVDAEEVARLWGLRKNKTNMNYDKLSRALRYYYDKNIIRKVSGQKFVYKFV-
NP_001101529_1_Rattus_norvegicus_ETS_domain-containing_protein_Elk-1			-LWQFLLQLLREQGN-GHIISWTSRDGGEFKLVDAEEVARLWGLRKNKTNMNYDKLSRALRYYYDKNIIRKVSGQKFVYKFV-
NP_001178165_1_Bos_taurus_ETS_domain-containing_protein_Elk-1_			-LWQFLLQLLREQGN-GHIISWTSRDGGEFKLVDAEEVARLWGLRKNKTNMNYDKLSRALRYYYDKNIIRKVSGQKFVYKFV-
EKC40343_1_Crassostrea_gigas_ETS_domain-containing_protein_Elk-1			-LWQFLLELLVGNQH-SDIIQWTNTE-GEFKLINAEEVAKLWGLRKNKLNMNYDKLSRALRYYYDKNIIKKVMGQKFVYKFV-
KFM76779_1_Stegodyphus_mimosarum_ETS_domain-containing_protein_Elk-1_			-LWQFLLELLLSNQY-THIITWTNND-GEFKLLNAEEVARLWGLRKNKHNMNYDKLSRALRYYYDKNIIRKVLGQKFVYRFV-
XP_003379018_1_Trichinella_spiralis_ETS_domain-containing_protein_Elk-1			-LWQFLLELLLNSEH-AEIIRWTNSD-GEFKLLNAQEVARLWGLRKNKPNMNYDKLSRALRYYYDKNIIRKVMGQKFVYKFV-
AAA28452_1_Drosophila_melanogaster_D-ets-6_DNA_binding_domain_protein			QLWQFLLELLADSSN-ANAISWEGQS-GEFRLIDPDEVARRWGERKAKPNMNYDKLSRALRYYYDKNIMTKVHGKRYAYKFDF
BAB69950_1_Mus_musculus_ERG			QLWQFLLELLSDSSN-SNCITWEGTN-GEFKMTDPDEVARRWGERKSKPNMNYDKLSRALRYYYDKNIMTKVHGKRYAYKF--
CAA54404_1_Gallus_gallus_ERG			QLWQFLLELLSDSSN-SNCITWEGTN-GEFKMTDPDEVARRWGERKSKPNMNYDKLSRALRYYYDKNIMTKVHGKRYAYKF--
NP_001129626_1_Homo_sapiens_ERG			QLWQFLLELLSDSSN-SSCITWEGTN-GEFKMTDPDEVARRWGERKSKPNMNYDKLSRALRYYYDKNIMTKVHGKRYAYKF--
XP_013786271_2_Limulus_polyphemus_ERG			QLWQFLLELLSDSSN-ANCITWEGTN-GEFKLTDPDEVARRWGERKSKPNMNYDKLSRALRYYYDKNIMTKVHGKRYAYKF--
XP_023230329_1_Centruroides_sculpturatus_transcriptional_regulator_ERG-like_			QLWQFLLELLSDSSN-ANCITWEGTN-GEFKLTDPDEVARRWGERKSKPNMNYDKLSRALRYYYDKNIMTKVHGKRYAYKF--
XP_972989_2_Tribolium_castaneum__DNA-binding_protein_D-ETS-3			QLWQFLLELLSDSSN-AACITWEGTN-GEFKLTDPDEVARRWGERKSKPNMNYDKLSRALRYYYDKNIMTKVHGKRYAYKF--
AAD50434_1_Danio_rerio_PEA3_			QLWQFLVALLDDPSN-AHFIAWTGRG-MEFKLIEPEEVARLWGMQKNRPAMNYDKLSRSLRYYYEKGIMQKVAGERYVYKFV-
CAA44872_1_Mus_musculus_PEA3_			QLWQFLVALLDDPTN-AHFIAWTGRG-MEFKLIEPEEVARLWGIQKNRPAMNYDKLSRSLRYYYEKGIMQKVAGERYVYKF--
AAH16623_1_Homo_sapiens_Ets_variant_4_			QLWQFLVALLDDPTN-AHFIAWTGRG-MEFKLIEPEEVARLWGIQKNRPAMNYDKLSRSLRYYYEKGIMQKVAGERYVYKFV-
XP_022315897_1_Crassostrea_virginica_ETS_translocation_variant_1-like			QLWQFLVALLDDPAN-SAFIAWTGRG-LEFKLIEPEEVARRWGLQKNRPAMNYDKLSRSLRYYYEKGIMQKVAGERYVYKFV-
XP_014680370_1_Priapulus_caudatus_ETS_translocation_variant_5-like_			QLWQFLVALLDNPAN-TSCIAWTGRG-MEFKLIEPEEVARRWGIQKNRPAMNYDKLSRSLRYYYEKGIMQKVAGERYVYKFV-
XP_002428000_1_Pediculus_humanus_corporis_ERM			QLWQFLVALLDDPSC-AACIAWTGRG-LEFKLVEPEEVARRWGVQKNRPAMNYDKLSRSLRYYYEKGIMQKVAGERYVYKFV-
NP_001036902_1_Bombyx_mori_transcription_factor_ETS			---EFLRNLLFDPKYCPSIIKWEDYALGKFRFVKPDEVAKLWGKMKQNDNMTFEKFSRAMRYHYRQSVLVSVPTARLVYQF--
XP_013172011_1_Papilio_xuthus_ETS-related_transcription_factor_Elf-4-like			---EFLRNLLLDPKYCPSIIKWEDHSQGKFRFVKPDEVAKLWGTMKQNDNMTFEKFSRAMRYHYRQAVLVSVPTARLVYQF--
KPJ03680_1_Papilio_xuthus_ETS-related_transcription_factor_Elf-3_			-------------------------------FVKPDEVAKLWGTMKQNDNMTFEKFSRAMRYHYRQAVLVSVPTARLVYQF--
XP_022122058_1_Pieris_rapae_ETS-related_transcription_factor_Elf-3-like			---EFLRNLLFDERYCPSIIKWEDYSQGKFRFVKPDEVAKLWGQMKQNENMTFEKFSRAMRYHYRQSVLVSVPTARLVYQF--
XP_022830788_1_Spodoptera_litura_ETS_homologous_factor-like			---EFLRNLLLDSKYCPSIIKWEDHSQGKFRFVKPDEVAKLWGHMKQNENMTFEKFSRAMRYHYRQMVLVSVPTARLVYQF--
XP_008206396_1_Nasonia_vitripennis_ETS_homologous_factor-like			KLWEFIRDLLRDRKTCPSLICWEDYSQAKFRFVRSDEVAKLWGSRKGNTKMTYEKLSRAMRYYYKRKIFLPVLGRRLVYQF--
XP_017784351_1_Nicrophorus_vespilloides_ETS-related_transcription_factor_Elf-3-like_			KLWEFLRNLLLDERTCPSLIKWDNYAEGTFKFVQSEKVAQMWGNRKNNTKMNYEKLSRAMRYYYRTKVLLPVAGRRLVYKF--
XP_008192820_1_Tribolium_castaneum_ETS-related_transcription_factor_Elf-5			KLWEFLLHLLRDSNTCPQLIKWENFEEGTFKFIQSDKVARLWGNRKKNNNMTYEKFSRAMRYYYKSQVLLPVPGKRLVYKF--
EDL27687_1_Mus_musculus_ETS_homologous_factor__isoform_CRA_a_			HLWEFIRDILLSPDKNPGLIKWEDRSEGIFRFLKSEAVAQLWGKKKNNSSMTYEKLSRAMRYYYKREILERVDGRRLVYKF--
EDL79662_1_Rattus_norvegicus_ETS_homologous_factor_CRA_c			HLWEFIRDILLSPDKNPGLIKWEDRSEGIFRFLKSEAVAQLWGKKKNNSSMTYEKLSRAMRYYYKREILERVDGRRLVYKF--
NP_001034911_1_Danio_rerio_ETS_homologous_factor			HLWEFIRDILLNPERNPGLIKWEDRSEGVFRFLKSEAVAQLWGKKKNNSSMTYEKLSRAMRYYYKREILERVDGRRLVYKF--

## Sheet: neverland
GAV05440_1_Ramazzottius_varieornatus_hypothetical_protein			--------------------VKACKVDEMKIGEMRNIAIPGQKQQVLLGKGYDNQYFAMGSACSHYLA-LLK-NG------AMGQNRVRCPWHGACFNTKTGDIEEYP-CVDGVHVF------------------------------------------------------------------------------------------------------------------------------------------
RvY_15575-1_Ramazzottius_variernatus			--------------------VKACKVDEMKIGEMRNIAIPGQKQQVLLGKGYDNQYFAMGSACSHYLA-LLK-NG------AMGQNRVRCPWHGACFNTKTGDIEEYP-CVDGVHVF------------------------------------------------------------------------------------------------------------------------------------------
RvY_15575-2_Ramazzottius_varieronatus			--------------------VKACKVDEMKIGEMRNIAIPGQKQQVLLGKGYDNQYFAMGSACSHYLA-LLK-NG------AMGQNRVRCPWHGACFNTKTGDIEEYP-CVDGVHVF------------------------------------------------------------------------------------------------------------------------------------------
EKC20321_1_Crassostrea_gigas_apoptosis-inducing_factor_3			---------------------MVCNESDLKDGDMKEFDLG--EGKVLIVRE-GSEFYALGTKCSHYGA-PLV-NG------SHCKGRVRCPWHGACFSVKTGDIEDFP-GLDSIPKF------------------------------------------------------------------------------------------------------------------------------------------
XP_019614973_1_Branchiostoma_belcheri_apoptosis-inducing_factor_3			--------------------VKVCKASDMQDGEMREVEVG--GGKALLIKE-DGEFSALGHKCTHYGA-PLV-KG------VLCNGRVRCPWHGACFNAKTGDIEDFP-GLDSLPKF------------------------------------------------------------------------------------------------------------------------------------------
XP_014667882_1_Priapulus_caudatus_apoptosis-inducing_factor_3			---------------------VVCKKDDLKDGEMKQVEVG--DGKVLLIRE-DGAFHAIGSKCSHYGA-PLV-KG------ALCNSRVRCPWHGACFSIKTGDIEDFP-GLDSVP--------------------------------------------------------------------------------------------------------------------------------------------
XP_012936663_1_Aplysia_californica_apoptosis-inducing_factor_3			---------------------VVGKVGDFNDGEMKEVEIG--DKKALLVKE-SGQFYAVSNKCTHYGA-PLT-KG------AYCKGVVRCPWHGACFNVKTGDIEDFP-GLDSLQKF------------------------------------------------------------------------------------------------------------------------------------------
KFM77320_1_Stegodyphus_mimosarum_apoptosis-inducing_factor_3			---------------------VICRDEEFQDGSMAEFDMG-QDGKVLLVKE-NGTYSALGPKCTHYGA-PLK-NG------VLIGGKVRCPWHGACFDSKTGDIEDFP-GLDSLPCY------------------------------------------------------------------------------------------------------------------------------------------
XP_015926857_1_Parasteatoda_tepidariorum_apoptosis-inducing_factor_3			---------------------VVCRDDDLEDGKMAEFEIN-DTNKVLLVKE-NGIYSAFGTKCPHYGA-PLK-NG------VLINGKIRCPWHGACFNSKTGDIEDFP-GLDSLPCY------------------------------------------------------------------------------------------------------------------------------------------
XP_004926894_3_Bombyx_mori_apoptosis-inducing_factor_3			---------------------VVCQENDLKDNEMKVFDIG-EDGKVLVVKQ-KGEFSAIGTKCTHYGA-PLI-NG------ALGDGRLRCPWHGACFNLKTGDIEDFP-GFDSLPCY------------------------------------------------------------------------------------------------------------------------------------------
XP_013379769_1_Lingula_anatina_apoptosis-inducing_factor_3			--------------------TDVCEENEIKEGEMQEVMIG--DQTALLVKD-HGELTAVGATCTHYGA-KLS-KG------VLYNGRVRCPWHGACFNVKTGDIEDFP-GLDSLPKY------------------------------------------------------------------------------------------------------------------------------------------
XP_018101765_1_Xenopus_laevis_apoptosis-inducing_factor_3			---------------------ELCGESELKEGEMREFDVQ--GQTILLVKS-NGVFTAVGGKCTHYGA-PLS-KG------VLSGNRVRCPWHGACFNIETGDIEEYP-GLDSLPCF------------------------------------------------------------------------------------------------------------------------------------------
trans42887_Euperipatoides_rowelli			---------------------VVCKLEDIPNGGMKEVAVG-KYGPALLINN-NGVLSALGTKCPHYGA-PLV-KG------VLRGNRLRCQWHGACFNTKTG---------------------------------------------------------------------------------------------------------------------------------------------------------
nHd315_Hypsibius_dujardini_BV898			---------------------LVCHHGDLKHGEIRELTIE--NAKLLLIRD-ADQYFIVGNKCSHYNG-PLR-KG------SYFNGRLRCPWHGACFNLVTGEIEEYP-GLDGVPAFP-----------------------------------------------------------------------------------------------------------------------------------------
v101_Ramazzottius_varieornatus			---------------------LVCHHGDLKHGEIRELTIE--NAKLLLIRD-ADQYFIVGNKCSHYNA-PLR-KG------SYFNGRLRCPWHGACFNLVTGEIEEYP-GIDGVPAFP-----------------------------------------------------------------------------------------------------------------------------------------
XP_013291364_1_Necator_americanus_Rieske_domain-containing_protein			------------------------------------FSVK--GKPILVIND-NGFFYATSGICSHYNF-SLE-NG------IYSQGKIRCPLHGACFNVKTGDIEDFP-GFDSLNTY------------------------------------------------------------------------------------------------------------------------------------------
PIO75231_1_Teladorsagia_circumcincta_Rieske_domain-containing_protein			----------------------LAKASEVPPGVRKVFNVK--GMPILVIND-NGRLYAVTGVCS-YND-SLE-QG------IYYNGRIRCALHGACYNVRTGELEDYP-ALDSLYTY------------------------------------------------------------------------------------------------------------------------------------------
ODM97314_1_Orchesella_cincta_Rieske_domain-containing_protein			------------------------TVDDLKKVKVKQVDLN--GESLALISY-TDKVYAIQEKCPHYGG-PLH-QGEIEEV-PPFGACIRCPWHSWKFSLETGQCVSPK-RED-----------------------------------------------------------------------------------------------------------------------------------------------
XP_013382072_1_Lingula_anatina_Rieske_domain-containing_protein			------------------------------SQSGVRVEVN--ETKIALFRY-GDQLHAVNEKCPHAGG-PLH-IGDIEEL-PDFSVCVRCPWHGWKFDLKTGRCKHPS-GEQRCTIVYAVRV----DTQGNIEI-------------------------------------------------------------------------------------------------------------------------
XP_022289937_1_Crassostrea_virginica_Rieske_domain-containing_protein			------------------------------------VSCN--EEEIAVFRY-HDRVYAIKEKCPHLGG-PLH-LGDIEEL-PGNSLCVRCPWHSWRFDLSTGQLKQPK-KP------------------------------------------------------------------------------------------------------------------------------------------------
XP_014783605_1_Octopus_bimaculoides_Rieske_domain-containing_protein			-------------------------------TKGALVNCN--EKSVALFKH-KDTIYAIDDKCPHSGG-PLH-MGDIEEM-PNGTLCVRCPWHSWRFNLLDGSVVWPNTREDNKTNVYHTRV----DRNGTISI-------------------------------------------------------------------------------------------------------------------------
XP_018007933_1_Hyalella_azteca_Rieske_domain-containing_protein			-----------------------------------KVNVN--HCELALFRK-DQNVYAVEDKCPHAGG-PLH-MGDIEDYGYQQKPCVRCPYHGWKFDLTTGECIYPR-HQ------------------------------------------------------------------------------------------------------------------------------------------------
BAK39959_1_Xenopus_laevis_neverland			-------------W------YRALDSHLLPPGTVQDCTLL--GEQLAVYRTLEGKVYVVDAYCPHLGA-NLAVGG------KVVGDCIECPFHGWQFRGEDGKCTRIP-YAEKVPDF------------------------------------------------------------------------------------------------------------------------------------------
XP_011445556_1_Crassostrea_gigas_cholesterol_7-desaturase			-------------W------YRVLDSHMLQRGEVKSVSIL--GEQVAVFRGHDGKAYVVDAYCPHLGA-NLAVGG------RVFGNCIECPFHGWQFQGDNGVCVKIP-YAEKVPDF------------------------------------------------------------------------------------------------------------------------------------------
XP_007429032_1_Python_bivittatus_cholesterol_7-desaturase-like			-------------W------FRVLGSAELARGEVRNVAAL--GEQFAVFRGLDGKAYVMDAYCPHLGA-NLAIGG------HVVGSCIECPFHGWMFSGKDGSCTKIP-YAEKVPEF------------------------------------------------------------------------------------------------------------------------------------------
BAK39960_1_Danio_rerio_neverland			-------------W------YRVLDSHMLER-DVKSVTVL--GQQVAVFRGQDGKAYVVDAYCPHLGA-NLA-GG------RVVGGCIECPFHGWQF--GVGRCVKIP-YADKVPEFAKVRCWPSCEINGLVLVWFHCDEPSWRVPEQSQITEWYRGRTEHFINAHIEEIPENAADIAHLAHLHTPVSGVPNKHCSQMLVGPGVVFLLFEHSFRGVIMHCVTPVEPLLCVSHTIFYQIPPLVPKFILRAECIQFER
Carcinoscorpinus_rotundicauda_neverland			-------------W------FPLIESRDLRV-KSLPVTAL--GKEFAVFRGHDGRAYVLNAHCPHLGA-HLG-GG------RVYGNCLECPFHGWRF--GEGVIESIP-YAEKVPEFIKTKSWPVCEKNGFLYVWFHAERPFWYPPDIPEVTLWYRGRTQHTVNCHIQEIPENGADAAHLGHLHYDFSGSPNNHMASIYIGPAIVHLAFNSRFSGVFVQGITPEGPLKRLVHQLYASFPQVIANLLLLSEGCMLER
Tachypleus_tridentatus_neverland			-------------W------FPLIESRDLRV-KTLPVTAL--GKEFAVFRGHDGRAYVLNAYCPHLGA-HLG-GG------RVYGNCLECPFHGWRF--GEGVIESIP-YAEKVPDFIKTKSWSVCEKNGFLYVWFHAEPPFWYPPDIPEVTLWYRGRTQHTVNCHIQEIPENGADAAHLGYLHYDFSGSPNNHMASIYIGPAIVHLVFNSRFSGVFVQGITPEGPLKRLVHQLYASFPQVIANLLLLSEGCMLER
XP_022241673_1_Limulus_polyphemus_cholesterol_7-desaturase-like			-------------W------FPLIESRDLRVGKSLPVTAL--GKEFAVFRGHDGQAYILDAHCPHLGA-HLGVGG------RVYGNCLECPFHGWRFKGENGAIERIP-YVEKVPD-------------------------------------------------------------------------------------------------------------------------------------------
BAJ54122_1_Apis_mellifera_neverland			-------------W------FALLESSQLDKGQVKHVAAL--GQNFAVFRTDNGTVRILDAYCPHLGA-NMAEGG------RVKGDCLECPFHGWQFRGSDGQCNHIP-YADKVPH-------------------------------------------------------------------------------------------------------------------------------------------
AJG03077_1_Daphnia_magna_neverland			-------------W------FALCESDDVKNGHVLAVDAL--GENMAVFRTEEGKACVLDAYCPHLGA-HLGIGG------RVVGDCIECPFHGWQFNGNDGKCTSIP-YSK-----------------------------------------------------------------------------------------------------------------------------------------------
EFX88304_Daphnia_pulex_neverland			-------------W------FALCESEDLKA-QVLAVKAL--DENLAVFRTEEGKVCVLDAYCPHLGA-HLG-GG------RVVDDCIECPFHGWKF--GHGKCTSIP-YSKKVPTSAQVKKWPCHEVNGFVFFWYHAEEPEWTVPELDVISRWYRGRTEYKVNVHIQEIPENGADVAHLAHLHGPLGGSADRHIAVTTIGPGLVYLTLDTSLRCVLVQTVTPIAPFTRVLHRLYASVIAPYAKLILWGEAIQFER
EFX86361_Daphnia_pulex_neverland			-------------W------FALCESDDVKD-QVRAVDAL--GEHFVVFRTEKGVASVLDAYCPHLGA-HLG-GS------RVIGDCVECPFHGWQF--GEGQCTSIP-YATKIPQSARVKAWPSDEVNGFILVWYHAEEPSWKPPQIPEIAKWYGGRSEYRVNAHIQEIPENGSDVAHLECLHGPLYGSEEKHVAVSRIGPGLVYLTFTSPLRCILFETVTPVEPMVRVLHRLYAPMMGPLAKFIVWGEAVQFER
XP_021694485_1_Aedes_aegypti_cholesterol_7-desaturase_			-------------W------YGVLESEALAVGQAKSVDCL--GQNFVVFRGETGEVNVLDAYCPHLGA-NLGVGG------VVRGDCIECPFHHWSFSGRDGQCTNIP-YMKS----------------------------------------------------------------------------------------------------------------------------------------------
XP_015910606_1_Parasteatoda_tepidariorum_cholesterol_7-desaturase_			-------------W------IPVLESTELLPKSTKTVTAI--GRKFCVFRGSDEKAYILDAYCPHLGA-ELAAGG------KVLNNCIECPFHGWQFDGQNGQCSAIP-YADKIPE-------------------------------------------------------------------------------------------------------------------------------------------
ELU08143_1_Capitella_teleta_neverland			-------------W------FAVFESHELKS-QVHNVSFL--GKNLAVFRSEKGTAHVLDAYCPHLGA-NLA-GG------QVKGDCLECPFHGWQF--GDGKCVKVP-YIENIPAIANIHSYQVLEQNGFVQIWYHAEEPHWTPPVIDEIADWYRGRTEHVINCHIEEVPENGSDVAHLGHLHGPFAGIDEKHVGILRTGPGIVYLLLKNKFRGALMHCVTPMEPMQKMVHQIYVNLPTVFAKFIMLGEALMVER
NM_001044161_Bombyx_mori_neverland			-------------W------FAVAETRELKV-SALSIDAL--GQNLCVYRGEDGLARCVDAYCPHLGA-NLA-GG------TVRGSCIECPFHKWRF--AAGTCVSLP-GSDIAPKGVSIRTWCVVETDGAVWIWHDAEEPLWEITDPPELKEFYRGRNEFEVSAHIQEIPENGADVPHLNAVHSSLSDLSDDHTSLMHIGPGHVRLFLKTSVPFYIVQSVTPLGPLLKVIHRVYSPYNAPVGAFLVRCEAYMFER
BAN66310_Mamestra_brassicae_neverland			-------------W------FAIGESRELKI-GVTAVDAL--GQNLCLYRGEDGVARCVDAYCPHLGA-NLA-GG------SVCGNCIECPFHKWRF--GEGACVSVP-GVEHAPKGVSIKQWTTVERDGAIWIWHDAEPPLWEMTEVPELKHWYRGRNEFTVSCHIQEIPENGADVAHLNAVHSPLSGLNDDHTATMDIGPGHVRLLLQSPVPILVSQSVTPLGPSLRVIHRMFSPYNAPFAALSVKSEGDMFER
XP_022832212_1_Spodoptera_litura_cholesterol_7-desaturase_			-------------W------FAVAESRELKNGGVLSIDAL--GQNLCIYRGEDGVARVVDAYCPHLGA-NLGIAG------TVSGSCIECPFHKWRF--GEGACVSVP-GVE-----------------------------------------------------------------------------------------------------------------------------------------------
EHJ69923_Danaus_plexippus_neverland			-------------W------FALVESRDLKV-SVIPVDAM--GLNFCVYRGEDGVARIVDAYCPHLGA-NLA-GG------TVCGNCIECPFHQWRF--GEGDCVSIP-NVEAVPKGISIKTHHAMEIDGAVWVWYDVEEPLWTVDRIPELDTWYRGRNEFIVNAHLQEIPENGADVAHLNAVHTVLSDVGDDHTASMKIGPAHVRLMFTSPLPMVVLQSVTPLGPLLRVIHRVYTPLNAPLGAALVVLEAYQFQR
XP_009063424_1_Lottia_gigantea_neverland			-------------W------FGLCESFQIEK-DVKYIEVL--GLNLAVFRGENGEAFAVDAYCPHMGA-NMA-GG------RVEGSELVCPFHAWKF--GDGVCSHIP-YCEKVPSVAKVKSWPVMEVNGWIYLWFHAEDPSWFPYTIEGIASWYGGRTEHYVNSHIEEIPQNGADVVHLEHVHSPGAGVPNEHIGVMKIGPGIVYMEFSSALTGVYIQSLTPVEPMLKMVHNIYVNVPMCIAKFYLLAEAIQVER
SMAR010370RA_Strigamia_maritima_neverland			-------------W------YCILESRELLP-DVKTVAYV--GETFVVFRSQEGEVYVLDAYCTHLGA-NLG-GG------TLKGSCIECPFHGWVF--GKGECVAVP-YSEKIPAHSKIRKWDSLEQTGWIMVWYHAETPQWYPPNVAEIVEWYKGRTEHIVGCHIQEISENGGDMSHLQQIHSPMAGVPTAHLAETTCGPALVYLRMNFSFTGVFIQTATPVGPLERMVHLFFTRIPTLYTNLLMLGESVMFER
NP_505629_2_Caenorhabditis_elegans_DAF36			-------------W------YCVCESEKLAN-QIMEITVL--GQFLSLIRSESGAVYITDSYCPHIGA-NFN-GG------RVVDNCIQCPFHGWIF--AEGKCVEVP-YDERIPEQAKVTTWPCIERNNNIYLWYHCDEPEWEIPEITEITFWLGGRTEHEVMCHIQEIPENGADIAHLNYLHKPTKGSEDRHCGVMHHGPGIVHMLFDFGIKGVVFQTVTPEEALLRVRFRIFSNIPWFFVKFFMTVEAMQFER
CEF66692_1_Strongyloides_ratti_neverland_			-------------W------FCIAQSNEIKKKSILPITFM--GEQLSLIRSESGEVFLIDSYCPHLGA-SFNVGG------KVVDNCVQCPFHGWIFNAETGKCTNIP-YNQ-----------------------------------------------------------------------------------------------------------------------------------------------
ISCW009665_Ixodes_scapularis_neverland			-------------W------IPVLESSKLAN-AVERLDVL--GLQLVALRTEEGEAHVMDAYCPHLGA-HLG-MG------RVVGDCIECPFHGWRF--AKGACTHVP-YSAKVPEFVKAKTWPCREIMGLLFVWYHAETPGWEIPDDILTNEPPTGSFEHVVHCHIQDIAENGADLGHFNQIHRSVDGKSTGHTGVMKHGPALVTISVHGKANYVAVQSLVPEGPFKRMQHRLYFETNWVVRLFHTMAMRHMVDR
NM_001104200_Drosophila_melanogaster_neverland			-------------W------YGILKSSQLKA-EATCVSCL--GEDLVIFRSKKDIVFILDAYCPHLGA-NLG-GG------SVADDCVICPFHQWKF--GTGLCINIP-YSTSVPKGSKLKKWISQEVDGFIFIWYHAEELPWDLPVPMGEITFYHGHNEFYINCHIQEIPENGADIAHFNAIHKKINGSKLKYLAEVNIGPSIVCLEVNSYTKIKVFQYITPIEPMLKVVHEFYGPWIAPLMKIFIYGESLMFER
KPM07074_1_Sarcoptes_scabiei_Rieske_domain-containing_protein			-------------W------IPLLESRQIKTNQMVSLICF--GKELIVARGSDDKIYIFDAYCPHLGA-NLAIGGTLEK--RCRQDCIRCPFHAWSFRLSDGMCVDVP-YES-----------------------------------------------------------------------------------------------------------------------------------------------
tetur02g05350_Tetranuchus_urticae_neverland			-------------W------IGVCESQYLKD-EIKRFDFC--GHRIILLRSSSGKPYALDAFCPHLGA-DFS-GG------KIVTDCIRCPFHGWVF--ANGLCLEVP-YAKKPPNGVKVKVWKCLEMNGFIYVWHHSEDPTWTPNIIDHITKWYFGRTEHLVNCLLQEIPENGPDFAHLNEVHAPMWGGNDSHKAILSIGPAIVNLFFCFNLEGCYVQSVISLAINKKIIHHLYMEMSSIVAQFLLRAEAIMLER
XP_005104978_1_Aplysia_californica_Rieske_domain-containing_protein_			-------------W------HLIGGVEELKQKVCRKVYMQ-GGQGLALFYVAPDKFFLTNSTCPHARG-PLE-QGDIED--IGGSFKVVCPLHYYSFDLVTGQSATGL----------TLRTYKT-------------------------------------------EVRED----------------------------------------------------------------------------------
XP_013079478_1_Biomphalaria_glabrata_Rieske_domain-containing_protein			-------------W------HFVGSIDELKSKACRKIYME-GGPNLALFYVEPGKFFLTNSSCPHAKG-PLE-QGSIED--LGGSYQLTCPMHYFTFDLETGESPMGP----------KLRT-------------------------------------------------------------------------------------------------------------------------------------
KZS21668_1_Daphnia_magna_Cytochrome_b-c1_complex_subunit			-NDIPEGKNVTFKWRGKPLFIRHRTAAEIDAESNVDLSSL-RDPQLDSDRAQRPEWLVLLGVCTHLGCVPIA-NSG--DF-----GGYYCPCHGSHYD-SSGRIRKGP----------------------------------------------------------------------------------------------APLNLEI----------------------------------------------
XP_021943874_1_Folsomia_candida_Cytochrome_b-c1_complex_subunit			-GDIPEGKNVTFKWRGKPLFIRHRTAEEIDTETKVDINTL-RDPQPDSDRVKKPQWLVVLGVCTHLGCVPIA-NAG--DF-----GGYYCPCHGSHYD-ASGRIRKGP----------------------------------------------------------------------------------------------APLNLEV----------------------------------------------
ODN04228_1_Orchesella_cincta_Cytochrome_b-c1_complex_subunit			MGDIPEGKNVTLKWRGKPLFVRHRTPEEISIEQGVDVASL-RDPQPDSDRVKRTEWLVVLGVCTHLGCVPIA-NAG--DY-----GGYYCPCHGSHYD-SSGRIRKGP----------------------------------------------------------------------------------------------APLNLEV-----------------------------------------------
ELT96936_1_Capitella_teleta_hypothetical_protein			-DEIPEGKNVTFKWRGKPLFVRHRTAEEVDKEAAVDVGSL-RDPQHDTDRVKNPEWLIILGVCTHLGCVPMA-NAG--DY-----GGYYCPCHGSHYD-ASGRIRAGP----------------------------------------------------------------------------------------------APLNLE-----------------------------------------------
XP_013781061_1_Limulus_polyphemus_Cytochrome_b-c1_complex_subunit			--EIPEGKNMTFKWRGKPLFVRHRAPEEIEKEGSVDLSTL-RDPQHDRERAQRPEWLVLIGVCTHLGCVPIA-NSG--DY-----GGYYCPCHGSHYD-ASGRIRKGP----------------------------------------------------------------------------------------------APLNLE-----------------------------------------------
XP_005910863_1_Bos_mutus_Cytochrome_b-c1_complex_subunit			-SDIPEGKNMAFKWRGKPLFVRHRTKKEIDQEAAVEVSQL-RDPQHDLERVKKPEWVILIGVCTHLGCVPIA-NAG--DF-----GGYYCPCHGSHYD-ASGRIRKGP----------------------------------------------------------------------------------------------APLNLEV----------------------------------------------
XP_003127050_1_Sus_scrofa_Cytochrome_b-c1_complex_subunit			-SDIPEGKNMAFKWRGKPLFVRHRTKKEIDQEAAVEVSQL-RDPQHDLERVKKPEWVILIGVCTHLGCVPIA-NAG--DF-----GGYYCPCHGSHYD-ASGRIRKGP----------------------------------------------------------------------------------------------APLNLEV----------------------------------------------
NP_001106738_1_Bombyx_mori_ubiquinol-cytochrome_c_reductase			-AEIPEGKSVTFKWRGKPLFIRHRTADEISTEKAVPVDTL-RDPQHDDQHTQNPKWLVVIGVCTHLGCVPVA-NVG--EF-----GGYYCPCHGSHYD-ASGGIRKGP----------------------------------------------------------------------------------------------APLNLEV----------------------------------------------P
NP_001292219_1_Crassostrea_gigas_Cytochrome_b-c1_complex_subunit_			-----------------------------------------------------PEWMILVGVCTHLGCIPLQ-DQG--SF----AGGMYCPCHGSHYD-SSGRIRKGP----------------------------------------------------------------------------------------------APLNLT-----------------------------------------------
